# Supplementary material for: Bis[6-(1H-benzimidazol-2-yl-κN 3)pyridine-2-carboxyl­ato-κ2 N,O]cobalt(II) dihydrate
Source: Acta Crystallogr Sect E Struct Rep Online. 2011 Dec 21;68(Pt 1):m74. doi: 10.1107/S1600536811053700 (PMC3254336; doi:10.1107/S1600536811053700)
Supplement: Supplementary file 1 [file e-68-00m74-sup1.cif]

##############################################################################
#                                                                            #
# This CIF contains the data in a paper accepted for publication in          #
# Acta Crystallographica Section E. It conforms to the requirements of       #
# Notes for Authors for Acta Crystallographica Section E, and has been       #
# peer reviewed under the auspices of the IUCr Commission on Journals.       #
#                                                                            #
# Full details of the Crystallographic Information File format               #
# are given in the paper "The Crystallographic Information File (CIF):       #
# a New Standard Archive File for Crystallography" by S. R. Hall, F. H.      #
# Allen and I. D. Brown [Acta Cryst. (1991), A47, 655-685].                  #
#                                                                            #
# The current version of the core CIF dictionary is obtainable from          #
# ftp://ftp.iucr.org/pub/cif_core.dic.                                       #
#                                                                            #
# Software is freely available for graphical display of the structure(s)     #
# in this CIF. For information consult the CIF software page                 #
# http://www.iucr.org/resources/cif/software.                                #
#                                                                            #
# This file may be used for bona fide research purposes within the           #
# scientific community so long as proper attribution is given to the journal # 
# article from which it was obtained.                                        #
#                                                                            #
##############################################################################
data_global
_audit_creation_method     'SHELXL97'
_journal_date_recd_electronic     2011-12-04
_journal_date_accepted     2011-12-13
_journal_name_full     'Acta Crystallographica, Section E'
_journal_year     2012
_journal_volume     68
_journal_issue      1
_journal_page_first     m74
_journal_page_last     m74
_journal_paper_category     QM
_journal_paper_doi     10.1107/S1600536811053700
_journal_coeditor_code     HY2495
_publ_contact_author_name     'Dajun Sun'
_publ_contact_author_address
;
Department of Vascular Surgery
The China-Japan Union Hospital of Jilin University
Changchun 130033
People's Republic of China
;
_publ_contact_author_email     doctorsundj@163.com
_publ_contact_author_fax     '+86-431-84995222'
_publ_contact_author_phone     '+86-431-84995222'
_publ_section_title
;\
Bis[6-(1<i>H</i>-benzimidazol-2-yl-\k<i>N</i>^3^)pyridine-2-carboxylato-\
\k^2^<i>N</i>,<i>O</i>]cobalt(II) dihydrate
;
loop_
    _publ_author_name
    _publ_author_footnote
    _publ_author_address
    'Liying Han' .
;
Department of Gynecology
The Second Hospital of Jilin University
Changchun 130041
People's Republic of China
;
    'Dajun Sun' .
;
Department of Vascular Surgery
The China-Japan Union Hospital of Jilin University
Changchun 130033
People's Republic of China
;
data_I
_audit_creation_method     SHELXL-97
_chemical_name_systematic
;
Bis[6-(1<i>H</i>-benzimidazol-2-yl-\k<i>N</i>^3^)pyridine-2-carboxylato-
\k^2^<i>N</i>,<i>O</i>]cobalt(II) dihydrate
;
_chemical_name_common     ?
_chemical_formula_moiety     'C26 H16 Co N6 O4, 2(H2 O)'
_chemical_formula_sum     'C26 H20 Co N6 O6'
_chemical_formula_iupac     '[Co (C13 H8 N3 O2)2], 2H2 O'
_chemical_formula_weight     571.41
_chemical_melting_point     ?
_symmetry_cell_setting     monoclinic
_symmetry_space_group_name_H-M     'P 21/c'
_symmetry_space_group_name_Hall     '-P 2ybc'
loop_
    _symmetry_equiv_pos_as_xyz
    'x, y, z'
    '-x, y+1/2, -z+1/2'
    '-x, -y, -z'
    'x, -y-1/2, z-1/2'
_cell_length_a     9.8602(5)
_cell_length_b     20.3681(11)
_cell_length_c     13.1069(7)
_cell_angle_alpha     90.00
_cell_angle_beta     111.4530(10)
_cell_angle_gamma     90.00
_cell_volume     2449.9(2)
_cell_formula_units_Z     4
_cell_measurement_reflns_used     4827
_cell_measurement_theta_min     0.99
_cell_measurement_theta_max     26.03
_cell_measurement_temperature     185(2)
_exptl_crystal_description     block
_exptl_crystal_colour     pink
_exptl_crystal_size_max     0.24
_exptl_crystal_size_mid     0.15
_exptl_crystal_size_min     0.12
_exptl_crystal_density_diffrn     1.549
_exptl_crystal_density_meas     ?
_exptl_crystal_density_method     'not measured'
_exptl_crystal_F_000     1172
_exptl_absorpt_coefficient_mu     0.757
_exptl_absorpt_correction_type     multi-scan
_exptl_absorpt_process_details     '(SADABS; Bruker, 2001)'
_exptl_absorpt_correction_T_min     0.8393
_exptl_absorpt_correction_T_max     0.9147
_exptl_special_details     ?
_diffrn_ambient_temperature     185(2)
_diffrn_radiation_type     MoK\a
_diffrn_radiation_wavelength     0.71073
_diffrn_radiation_source     'fine-focus sealed tube'
_diffrn_radiation_monochromator     graphite
_diffrn_measurement_device_type     'Bruker APEXII CCD'
_diffrn_measurement_method     '\f and \w scans'
_diffrn_detector_area_resol_mean     ?
_diffrn_reflns_number     13443
_diffrn_reflns_av_R_equivalents     0.0256
_diffrn_reflns_av_sigmaI/netI     0.0309
_diffrn_reflns_theta_min     1.95
_diffrn_reflns_theta_max     26.06
_diffrn_reflns_theta_full     26.06
_diffrn_measured_fraction_theta_max     0.999
_diffrn_measured_fraction_theta_full     0.999
_diffrn_reflns_limit_h_min     -12
_diffrn_reflns_limit_h_max     10
_diffrn_reflns_limit_k_min     -23
_diffrn_reflns_limit_k_max     25
_diffrn_reflns_limit_l_min     -16
_diffrn_reflns_limit_l_max     16
_diffrn_standards_number     ?
_diffrn_standards_interval_count     ?
_diffrn_standards_interval_time     ?
_diffrn_standards_decay_%     ?
_refine_special_details
;
 Refinement of F^2^ against ALL reflections.  The weighted R-factor wR and
 goodness of fit S are based on F^2^, conventional R-factors R are based
 on F, with F set to zero for negative F^2^. The threshold expression of
 F^2^ > 2sigma(F^2^) is used only for calculating R-factors(gt) etc. and is
 not relevant to the choice of reflections for refinement.  R-factors based
 on F^2^ are statistically about twice as large as those based on F, and R-
 factors based on ALL data will be even larger.
;
_reflns_number_total     4827
_reflns_number_gt     3864
_reflns_threshold_expression     I>2\s(I)
_refine_ls_structure_factor_coef     Fsqd
_refine_ls_matrix_type     full
_refine_ls_R_factor_all     0.0628
_refine_ls_R_factor_gt     0.0492
_refine_ls_wR_factor_gt     0.1396
_refine_ls_wR_factor_ref     0.1501
_refine_ls_goodness_of_fit_ref     1.063
_refine_ls_restrained_S_all     1.072
_refine_ls_number_reflns     4827
_refine_ls_number_parameters     352
_refine_ls_number_restraints     6
_refine_ls_hydrogen_treatment     constr
_refine_ls_weighting_scheme     calc
_refine_ls_weighting_details
         'calc w=1/[\s^2^(Fo^2^)+(0.0767P)^2^+2.8721P] where P=(Fo^2^+2Fc^2^)/3'
_atom_sites_solution_hydrogens     geom
_atom_sites_solution_primary     direct
_atom_sites_solution_secondary     difmap
_refine_ls_shift/su_max     0.001
_refine_ls_shift/su_mean     0.000
_refine_diff_density_max     0.956
_refine_diff_density_min     -0.594
_refine_ls_extinction_method     none
_refine_ls_extinction_coef     ?
loop_
    _atom_type_symbol
    _atom_type_description
    _atom_type_scat_dispersion_real
    _atom_type_scat_dispersion_imag
    _atom_type_scat_source
    'C' 'C' 0.0033 0.0016
                         'International Tables Vol C Tables 4.2.6.8 and 6.1.1.4'
    'H' 'H' 0.0000 0.0000
                         'International Tables Vol C Tables 4.2.6.8 and 6.1.1.4'
    'N' 'N' 0.0061 0.0033
                         'International Tables Vol C Tables 4.2.6.8 and 6.1.1.4'
    'O' 'O' 0.0106 0.0060
                         'International Tables Vol C Tables 4.2.6.8 and 6.1.1.4'
    'Co' 'Co' 0.3494 0.9721
                         'International Tables Vol C Tables 4.2.6.8 and 6.1.1.4'
_computing_data_collection     'APEX2 (Bruker, 2007)'
_computing_cell_refinement     'SAINT (Bruker, 2007)'
_computing_data_reduction     'SAINT (Bruker, 2007)'
_computing_structure_solution     'SHELXTL (Sheldrick, 2008)'
_computing_structure_refinement     'SHELXTL (Sheldrick, 2008)'
_computing_molecular_graphics
                        'XP in SHELXTL and Mercury (Macrae <i>et al.</i>, 2006)'
_computing_publication_material
                             'SHELXTL (Sheldrick, 2008) and PLATON (Spek, 2009)'
loop_
    _atom_site_type_symbol
    _atom_site_label
    _atom_site_fract_x
    _atom_site_fract_y
    _atom_site_fract_z
    _atom_site_U_iso_or_equiv
    _atom_site_adp_type
    _atom_site_calc_flag
    _atom_site_refinement_flags
    _atom_site_occupancy
    _atom_site_symmetry_multiplicity
    _atom_site_disorder_assembly
    _atom_site_disorder_group
    C C1 0.1555(4) 0.35179(16) 0.7579(3) 0.0386(8) Uani d . 1 1 . .
    C C2 0.3187(4) 0.35664(15) 0.8211(3) 0.0321(7) Uani d . 1 1 . .
    C C3 0.4130(4) 0.30476(16) 0.8634(3) 0.0384(8) Uani d . 1 1 . .
    H H3A 0.3779 0.2609 0.8558 0.046 Uiso calc R 1 1 . .
    C C4 0.5581(4) 0.31795(16) 0.9164(3) 0.0404(8) Uani d . 1 1 . .
    H H4A 0.6245 0.2829 0.9462 0.048 Uiso calc R 1 1 . .
    C C5 0.6094(4) 0.38247(16) 0.9270(3) 0.0356(7) Uani d . 1 1 . .
    H H5A 0.7100 0.3920 0.9631 0.043 Uiso calc R 1 1 . .
    C C6 0.5091(3) 0.43192(15) 0.8833(2) 0.0290(6) Uani d . 1 1 . .
    C C7 0.5339(3) 0.50287(14) 0.8836(2) 0.0278(6) Uani d . 1 1 . .
    C C8 0.6304(3) 0.60145(15) 0.9040(3) 0.0308(7) Uani d . 1 1 . .
    C C9 0.7184(4) 0.65706(16) 0.9248(3) 0.0393(8) Uani d . 1 1 . .
    H H9A 0.8210 0.6545 0.9619 0.047 Uiso calc R 1 1 . .
    C C10 0.6487(4) 0.71598(17) 0.8885(3) 0.0420(8) Uani d . 1 1 . .
    H H10A 0.7052 0.7550 0.9002 0.050 Uiso calc R 1 1 . .
    C C11 0.4972(4) 0.72036(16) 0.8348(3) 0.0388(8) Uani d . 1 1 . .
    H H11A 0.4534 0.7621 0.8127 0.047 Uiso calc R 1 1 . .
    C C12 0.4113(4) 0.66545(15) 0.8138(3) 0.0337(7) Uani d . 1 1 . .
    H H12A 0.3087 0.6684 0.7771 0.040 Uiso calc R 1 1 . .
    C C13 0.4794(3) 0.60507(14) 0.8482(3) 0.0287(6) Uani d . 1 1 . .
    C C14 0.0579(4) 0.57477(19) 0.8491(4) 0.0512(10) Uani d . 1 1 . .
    C C15 0.0334(4) 0.60199(19) 0.7370(3) 0.0502(10) Uani d . 1 1 . .
    C C16 -0.0381(5) 0.6601(2) 0.6968(4) 0.0728(16) Uani d . 1 1 . .
    H H16A -0.0828 0.6848 0.7375 0.087 Uiso calc R 1 1 . .
    C C17 -0.0424(6) 0.6812(2) 0.5950(4) 0.088(2) Uani d . 1 1 . .
    H H17A -0.0897 0.7214 0.5657 0.105 Uiso calc R 1 1 . .
    C C18 0.0215(6) 0.6445(2) 0.5353(4) 0.0763(16) Uani d . 1 1 . .
    H H18A 0.0188 0.6586 0.4655 0.092 Uiso calc R 1 1 . .
    C C19 0.0896(4) 0.58621(18) 0.5817(3) 0.0498(10) Uani d . 1 1 . .
    C C20 0.1695(4) 0.54082(17) 0.5376(3) 0.0446(9) Uani d . 1 1 . .
    C C21 0.2695(5) 0.49105(19) 0.4359(3) 0.0518(10) Uani d . 1 1 . .
    C C22 0.3211(6) 0.4676(3) 0.3561(4) 0.0721(14) Uani d . 1 1 . .
    H H22A 0.2964 0.4887 0.2870 0.087 Uiso calc R 1 1 . .
    C C23 0.4077(6) 0.4137(3) 0.3816(4) 0.0718(14) Uani d . 1 1 . .
    H H23A 0.4428 0.3967 0.3283 0.086 Uiso calc R 1 1 . .
    C C24 0.4476(5) 0.3820(2) 0.4829(4) 0.0620(11) Uani d . 1 1 . .
    H H24A 0.5105 0.3450 0.4976 0.074 Uiso calc R 1 1 . .
    C C25 0.3962(4) 0.40391(19) 0.5622(3) 0.0486(9) Uani d . 1 1 . .
    H H25A 0.4216 0.3824 0.6310 0.058 Uiso calc R 1 1 . .
    C C26 0.3061(4) 0.45864(17) 0.5370(3) 0.0409(8) Uani d . 1 1 . .
    N N1 0.3673(3) 0.41784(12) 0.8317(2) 0.0284(5) Uani d . 1 1 . .
    N N2 0.4214(3) 0.54241(12) 0.8366(2) 0.0287(6) Uani d . 1 1 . .
    N N3 0.6612(3) 0.53553(13) 0.9257(2) 0.0334(6) Uani d . 1 1 . .
    H H3 0.7476 0.5182 0.9605 0.040 Uiso calc R 1 1 . .
    N N4 0.0940(3) 0.56671(14) 0.6808(3) 0.0421(7) Uani d . 1 1 . .
    N N5 0.2413(3) 0.49147(13) 0.5994(2) 0.0363(6) Uani d . 1 1 . .
    N N6 0.1837(4) 0.54260(16) 0.4400(3) 0.0599(10) Uani d . 1 1 . .
    H H6 0.1447 0.5718 0.3879 0.072 Uiso calc R 1 1 . .
    O O1 0.0911(2) 0.40631(11) 0.7254(2) 0.0416(6) Uani d . 1 1 . .
    O O2 0.0977(3) 0.29740(13) 0.7412(3) 0.0601(8) Uani d . 1 1 . .
    O O1W 0.1067(4) 0.5642(2) 1.1243(4) 0.1120(16) Uani d U 1 1 . .
    H H1A 0.0385 0.5579 1.1501 0.168 Uiso d R 1 1 . .
    H H1B 0.0679 0.5744 1.0559 0.168 Uiso d R 1 1 . .
    O O2W -0.2043(5) 0.3346(3) 0.7130(6) 0.179(3) Uani d . 1 1 . .
    H H2A -0.1389 0.3089 0.7008 0.268 Uiso d R 1 1 . .
    H H2B -0.1663 0.3533 0.7805 0.268 Uiso d R 1 1 . .
    O O3 0.1308(3) 0.52097(12) 0.8735(2) 0.0477(6) Uani d . 1 1 . .
    O O4 0.0139(3) 0.60542(18) 0.9118(3) 0.0748(10) Uani d . 1 1 . .
    Co Co1 0.22295(4) 0.49008(2) 0.75644(4) 0.03024(16) Uani d . 1 1 . .
loop_
    _atom_site_aniso_label
    _atom_site_aniso_U_11
    _atom_site_aniso_U_22
    _atom_site_aniso_U_33
    _atom_site_aniso_U_12
    _atom_site_aniso_U_13
    _atom_site_aniso_U_23
    C1 0.0422(19) 0.0317(18) 0.0419(19) -0.0054(15) 0.0154(16) 0.0014(14)
    C2 0.0403(18) 0.0260(16) 0.0333(16) -0.0007(13) 0.0174(14) 0.0001(12)
    C3 0.051(2) 0.0225(16) 0.0437(19) 0.0005(14) 0.0198(16) 0.0011(13)
    C4 0.048(2) 0.0294(17) 0.0440(19) 0.0130(15) 0.0165(16) 0.0032(14)
    C5 0.0355(17) 0.0300(17) 0.0404(18) 0.0058(13) 0.0128(14) -0.0023(14)
    C6 0.0319(16) 0.0270(16) 0.0303(16) 0.0031(12) 0.0140(13) -0.0006(12)
    C7 0.0294(16) 0.0278(15) 0.0289(16) 0.0022(12) 0.0140(13) -0.0021(12)
    C8 0.0311(16) 0.0282(16) 0.0358(17) 0.0018(12) 0.0155(13) -0.0029(13)
    C9 0.0330(17) 0.0362(18) 0.050(2) -0.0053(14) 0.0168(16) -0.0043(15)
    C10 0.044(2) 0.0309(18) 0.054(2) -0.0087(15) 0.0213(17) -0.0022(15)
    C11 0.0444(19) 0.0281(17) 0.045(2) 0.0003(14) 0.0172(16) 0.0027(14)
    C12 0.0337(17) 0.0282(16) 0.0384(18) 0.0024(13) 0.0122(14) 0.0026(13)
    C13 0.0317(16) 0.0262(15) 0.0330(16) -0.0021(12) 0.0176(13) -0.0032(12)
    C14 0.0300(18) 0.049(2) 0.073(3) 0.0037(16) 0.0162(18) -0.020(2)
    C15 0.0327(19) 0.046(2) 0.056(2) 0.0075(16) -0.0028(16) -0.0218(18)
    C16 0.058(3) 0.059(3) 0.068(3) 0.031(2) -0.016(2) -0.027(2)
    C17 0.095(4) 0.052(3) 0.068(3) 0.041(3) -0.027(3) -0.019(2)
    C18 0.098(4) 0.042(2) 0.049(2) 0.020(2) -0.020(2) -0.0059(19)
    C19 0.054(2) 0.0320(18) 0.043(2) 0.0024(16) -0.0060(17) -0.0085(15)
    C20 0.054(2) 0.0291(18) 0.0378(19) -0.0060(16) 0.0019(16) -0.0007(14)
    C21 0.069(3) 0.045(2) 0.042(2) -0.0137(19) 0.020(2) -0.0004(17)
    C22 0.110(4) 0.069(3) 0.049(3) -0.016(3) 0.044(3) -0.001(2)
    C23 0.093(4) 0.080(3) 0.063(3) -0.011(3) 0.054(3) -0.008(3)
    C24 0.070(3) 0.058(3) 0.072(3) -0.001(2) 0.042(2) -0.013(2)
    C25 0.058(2) 0.047(2) 0.051(2) 0.0019(18) 0.0310(19) -0.0018(17)
    C26 0.048(2) 0.0347(18) 0.044(2) -0.0115(15) 0.0210(16) -0.0069(15)
    N1 0.0339(14) 0.0228(12) 0.0306(13) 0.0019(10) 0.0143(11) 0.0002(10)
    N2 0.0276(13) 0.0253(13) 0.0342(14) 0.0013(10) 0.0124(11) -0.0012(10)
    N3 0.0255(13) 0.0306(14) 0.0428(16) 0.0031(11) 0.0109(12) -0.0021(12)
    N4 0.0343(15) 0.0312(15) 0.0485(18) 0.0017(12) 0.0004(13) -0.0095(13)
    N5 0.0421(16) 0.0287(14) 0.0378(16) -0.0047(12) 0.0141(13) -0.0024(11)
    N6 0.093(3) 0.0400(19) 0.0360(18) -0.0024(18) 0.0105(18) 0.0061(14)
    O1 0.0357(13) 0.0314(12) 0.0534(15) -0.0017(10) 0.0111(11) 0.0030(11)
    O2 0.0529(17) 0.0332(14) 0.082(2) -0.0138(12) 0.0099(15) 0.0031(13)
    O1W 0.063(2) 0.130(3) 0.157(4) 0.002(2) 0.056(2) 0.065(3)
    O2W 0.064(3) 0.174(6) 0.278(8) -0.023(3) 0.038(4) -0.033(5)
    O3 0.0461(15) 0.0418(14) 0.0653(17) -0.0004(11) 0.0321(13) -0.0061(12)
    O4 0.0603(19) 0.086(2) 0.082(2) 0.0234(17) 0.0312(17) -0.0224(18)
    Co1 0.0299(3) 0.0230(2) 0.0377(3) 0.00136(16) 0.01228(19) -0.00077(17)
_geom_special_details
;
 All esds (except the esd in the dihedral angle between two l.s. planes)
 are estimated using the full covariance matrix.  The cell esds are taken
 into account individually in the estimation of esds in distances, angles
 and torsion angles; correlations between esds in cell parameters are only
 used when they are defined by crystal symmetry.  An approximate (isotropic)
 treatment of cell esds is used for estimating esds involving l.s. planes.
;
loop_
    _geom_bond_atom_site_label_1
    _geom_bond_atom_site_label_2
    _geom_bond_site_symmetry_2
    _geom_bond_distance
    _geom_bond_publ_flag
    C1 O2 . 1.228(4) ?
    C1 O1 . 1.273(4) ?
    C1 C2 . 1.520(5) ?
    C2 N1 . 1.324(4) ?
    C2 C3 . 1.383(5) ?
    C3 C4 . 1.369(5) ?
    C3 H3A . 0.9500 ?
    C4 C5 . 1.396(5) ?
    C4 H4A . 0.9500 ?
    C5 C6 . 1.381(4) ?
    C5 H5A . 0.9500 ?
    C6 N1 . 1.343(4) ?
    C6 C7 . 1.466(4) ?
    C7 N2 . 1.326(4) ?
    C7 N3 . 1.347(4) ?
    C8 N3 . 1.383(4) ?
    C8 C9 . 1.392(4) ?
    C8 C13 . 1.400(4) ?
    C9 C10 . 1.379(5) ?
    C9 H9A . 0.9500 ?
    C10 C11 . 1.402(5) ?
    C10 H10A . 0.9500 ?
    C11 C12 . 1.369(5) ?
    C11 H11A . 0.9500 ?
    C12 C13 . 1.395(4) ?
    C12 H12A . 0.9500 ?
    C13 N2 . 1.384(4) ?
    C14 O4 . 1.231(5) ?
    C14 O3 . 1.285(5) ?
    C14 C15 . 1.506(6) ?
    C15 N4 . 1.318(5) ?
    C15 C16 . 1.380(5) ?
    C16 C17 . 1.388(8) ?
    C16 H16A . 0.9500 ?
    C17 C18 . 1.389(8) ?
    C17 H17A . 0.9500 ?
    C18 C19 . 1.390(5) ?
    C18 H18A . 0.9500 ?
    C19 N4 . 1.344(5) ?
    C19 C20 . 1.463(6) ?
    C20 N5 . 1.322(4) ?
    C20 N6 . 1.337(5) ?
    C21 N6 . 1.362(6) ?
    C21 C22 . 1.403(6) ?
    C21 C26 . 1.404(5) ?
    C22 C23 . 1.356(7) ?
    C22 H22A . 0.9500 ?
    C23 C24 . 1.398(7) ?
    C23 H23A . 0.9500 ?
    C24 C25 . 1.386(5) ?
    C24 H24A . 0.9500 ?
    C25 C26 . 1.388(5) ?
    C25 H25A . 0.9500 ?
    C26 N5 . 1.381(4) ?
    N1 Co1 . 2.034(2) ?
    N2 Co1 . 2.137(3) ?
    N3 H3 . 0.8800 ?
    N4 Co1 . 2.028(3) ?
    N5 Co1 . 2.132(3) ?
    N6 H6 . 0.8800 ?
    O1 Co1 . 2.093(2) ?
    O1W H1A . 0.8661 ?
    O1W H1B . 0.8622 ?
    O2W H2A . 0.8899 ?
    O2W H2B . 0.9083 ?
    O3 Co1 . 2.144(3) ?
loop_
    _geom_angle_atom_site_label_1
    _geom_angle_atom_site_label_2
    _geom_angle_atom_site_label_3
    _geom_angle_site_symmetry_1
    _geom_angle_site_symmetry_3
    _geom_angle
    _geom_angle_publ_flag
    O2 C1 O1 . . 125.8(3) ?
    O2 C1 C2 . . 119.0(3) ?
    O1 C1 C2 . . 115.1(3) ?
    N1 C2 C3 . . 120.9(3) ?
    N1 C2 C1 . . 112.9(3) ?
    C3 C2 C1 . . 126.3(3) ?
    C4 C3 C2 . . 118.6(3) ?
    C4 C3 H3A . . 120.7 ?
    C2 C3 H3A . . 120.7 ?
    C3 C4 C5 . . 120.5(3) ?
    C3 C4 H4A . . 119.7 ?
    C5 C4 H4A . . 119.7 ?
    C6 C5 C4 . . 117.8(3) ?
    C6 C5 H5A . . 121.1 ?
    C4 C5 H5A . . 121.1 ?
    N1 C6 C5 . . 120.6(3) ?
    N1 C6 C7 . . 110.8(3) ?
    C5 C6 C7 . . 128.6(3) ?
    N2 C7 N3 . . 112.7(3) ?
    N2 C7 C6 . . 119.1(3) ?
    N3 C7 C6 . . 128.2(3) ?
    N3 C8 C9 . . 132.5(3) ?
    N3 C8 C13 . . 105.7(3) ?
    C9 C8 C13 . . 121.8(3) ?
    C10 C9 C8 . . 116.4(3) ?
    C10 C9 H9A . . 121.8 ?
    C8 C9 H9A . . 121.8 ?
    C9 C10 C11 . . 122.3(3) ?
    C9 C10 H10A . . 118.9 ?
    C11 C10 H10A . . 118.9 ?
    C12 C11 C10 . . 121.1(3) ?
    C12 C11 H11A . . 119.5 ?
    C10 C11 H11A . . 119.5 ?
    C11 C12 C13 . . 117.8(3) ?
    C11 C12 H12A . . 121.1 ?
    C13 C12 H12A . . 121.1 ?
    N2 C13 C12 . . 130.3(3) ?
    N2 C13 C8 . . 109.1(3) ?
    C12 C13 C8 . . 120.6(3) ?
    O4 C14 O3 . . 124.6(4) ?
    O4 C14 C15 . . 119.7(4) ?
    O3 C14 C15 . . 115.6(3) ?
    N4 C15 C16 . . 121.9(4) ?
    N4 C15 C14 . . 113.6(3) ?
    C16 C15 C14 . . 124.4(4) ?
    C15 C16 C17 . . 117.6(4) ?
    C15 C16 H16A . . 121.2 ?
    C17 C16 H16A . . 121.2 ?
    C16 C17 C18 . . 121.0(4) ?
    C16 C17 H17A . . 119.5 ?
    C18 C17 H17A . . 119.5 ?
    C17 C18 C19 . . 117.4(5) ?
    C17 C18 H18A . . 121.3 ?
    C19 C18 H18A . . 121.3 ?
    N4 C19 C18 . . 121.0(4) ?
    N4 C19 C20 . . 111.3(3) ?
    C18 C19 C20 . . 127.6(4) ?
    N5 C20 N6 . . 112.7(4) ?
    N5 C20 C19 . . 118.9(3) ?
    N6 C20 C19 . . 128.3(3) ?
    N6 C21 C22 . . 133.8(4) ?
    N6 C21 C26 . . 105.9(3) ?
    C22 C21 C26 . . 120.3(4) ?
    C23 C22 C21 . . 117.4(4) ?
    C23 C22 H22A . . 121.3 ?
    C21 C22 H22A . . 121.3 ?
    C22 C23 C24 . . 122.7(4) ?
    C22 C23 H23A . . 118.6 ?
    C24 C23 H23A . . 118.6 ?
    C25 C24 C23 . . 120.7(4) ?
    C25 C24 H24A . . 119.6 ?
    C23 C24 H24A . . 119.6 ?
    C24 C25 C26 . . 117.2(4) ?
    C24 C25 H25A . . 121.4 ?
    C26 C25 H25A . . 121.4 ?
    N5 C26 C25 . . 129.9(3) ?
    N5 C26 C21 . . 108.5(3) ?
    C25 C26 C21 . . 121.6(4) ?
    C2 N1 C6 . . 121.6(3) ?
    C2 N1 Co1 . . 117.9(2) ?
    C6 N1 Co1 . . 120.3(2) ?
    C7 N2 C13 . . 105.5(3) ?
    C7 N2 Co1 . . 112.7(2) ?
    C13 N2 Co1 . . 141.4(2) ?
    C7 N3 C8 . . 107.1(3) ?
    C7 N3 H3 . . 126.5 ?
    C8 N3 H3 . . 126.5 ?
    C15 N4 C19 . . 121.2(3) ?
    C15 N4 Co1 . . 118.5(3) ?
    C19 N4 Co1 . . 119.5(2) ?
    C20 N5 C26 . . 105.4(3) ?
    C20 N5 Co1 . . 112.7(2) ?
    C26 N5 Co1 . . 141.9(2) ?
    C20 N6 C21 . . 107.5(3) ?
    C20 N6 H6 . . 126.2 ?
    C21 N6 H6 . . 126.2 ?
    C1 O1 Co1 . . 116.6(2) ?
    H1A O1W H1B . . 109.2 ?
    H2A O2W H2B . . 110.8 ?
    C14 O3 Co1 . . 114.7(3) ?
    N4 Co1 N1 . . 174.98(11) ?
    N4 Co1 O1 . . 107.37(10) ?
    N1 Co1 O1 . . 77.25(10) ?
    N4 Co1 N5 . . 77.12(12) ?
    N1 Co1 N5 . . 100.74(10) ?
    O1 Co1 N5 . . 95.12(10) ?
    N4 Co1 N2 . . 98.86(10) ?
    N1 Co1 N2 . . 76.70(10) ?
    O1 Co1 N2 . . 153.43(10) ?
    N5 Co1 N2 . . 94.71(10) ?
    N4 Co1 O3 . . 76.70(12) ?
    N1 Co1 O3 . . 105.66(10) ?
    O1 Co1 O3 . . 89.01(10) ?
    N5 Co1 O3 . . 153.54(11) ?
    N2 Co1 O3 . . 93.05(10) ?
loop_
    _geom_hbond_atom_site_label_D
    _geom_hbond_atom_site_label_H
    _geom_hbond_atom_site_label_A
    _geom_hbond_site_symmetry_A
    _geom_hbond_distance_DH
    _geom_hbond_distance_HA
    _geom_hbond_distance_DA
    _geom_hbond_angle_DHA
    N3 H3 O3 3_667 0.88 2.21 2.917(4) 137
    N6 H6 O1 3_566 0.88 2.30 2.971(4) 133
    O1W H1A O3 3_567 0.87 2.26 2.923(4) 134
    O1W H1B O4 . 0.86 1.87 2.727(6) 170
    O2W H2A O2 . 0.89 2.21 2.962(6) 142
    O2W H2B O1W 3_567 0.91 2.05 2.867(8) 149
