# Supplementary material for: Bis[6-(1H-benzimidazol-2-yl-κN 3)pyridine-2-carboxyl­ato-κ2 N,O]cobalt(II) dihydrate
Source: Acta Crystallogr Sect E Struct Rep Online. 2011 Dec 21;68(Pt 1):m74. doi: 10.1107/S1600536811053700 (PMC3254336; doi:10.1107/S1600536811053700)
Supplement: Supplementary file 2 [file e-68-00m74-Isup2.hkl]

# 
# h,k,l, Fc-squared, Fo-squared, sigma(Fo-squared) and status flag 
# 
data_I
_shelx_title ' m in P2(1)/c' 
_shelx_refln_list_code          4 
_shelx_F_calc_maximum      301.53 
_exptl_crystal_F_000      1172.00 
_reflns_d_resolution_high  0.8089 
 
loop_ 
 _symmetry_equiv_pos_as_xyz 
 'x, y, z' 
 '-x, y+1/2, -z+1/2' 
 '-x, -y, -z' 
 'x, -y-1/2, z-1/2' 
 
_cell_length_a     9.8602 
_cell_length_b    20.3681 
_cell_length_c    13.1069 
_cell_angle_alpha  90.000 
_cell_angle_beta  111.453 
_cell_angle_gamma  90.000 
 
_shelx_F_squared_multiplier     1.000 
 
loop_ 
 _refln_index_h 
 _refln_index_k 
 _refln_index_l 
 _refln_F_squared_calc 
 _refln_F_squared_meas 
 _refln_F_squared_sigma 
 _refln_observed_status 
   2   0   0     1573.48     1790.97     23.18 o 
   3   0   0      200.73      281.42     14.03 o 
   4   0   0        7.82       25.95      3.07 o 
   5   0   0      769.14      597.33     12.38 o 
   6   0   0     1700.50     1555.78     48.23 o 
   7   0   0     2509.09     2286.31     64.90 o 
   8   0   0      172.66      132.73     17.10 o 
   9   0   0      694.35      702.24     29.13 o 
  10   0   0      146.99      165.58     18.22 o 
  11   0   0      313.26      319.22     35.96 o 
   1   1   0     5055.74     4127.44     45.27 o 
   2   1   0     3946.76     4753.32     38.78 o 
   3   1   0       84.97       19.98      1.65 o 
   4   1   0     2771.66     2951.57     40.13 o 
   5   1   0      894.32      958.88     13.45 o 
   6   1   0        7.39       -1.28      3.86 o 
   7   1   0       95.11       92.36      9.44 o 
   8   1   0       16.64       17.52      7.05 o 
   9   1   0        1.73       -1.76      6.20 o 
  10   1   0        5.77       -5.55      6.74 o 
  11   1   0       17.82       13.03     20.61 o 
   0   2   0    90919.68    82242.40   1246.20 o 
   1   2   0      984.56      540.68     14.03 o 
   2   2   0    19185.48    19639.61    135.13 o 
   3   2   0     2680.06     2256.25     21.65 o 
   4   2   0     1323.72     1719.17     17.11 o 
   5   2   0      456.48      495.22      8.21 o 
   6   2   0      951.72      945.09     21.43 o 
   7   2   0     1668.49     1794.68     32.54 o 
   8   2   0      178.90      172.40     13.94 o 
   9   2   0     1066.14     1084.44     28.69 o 
  10   2   0        0.83       -2.57     10.76 o 
  11   2   0      257.03      276.87     26.75 o 
   1   3   0       58.60      285.12      6.23 o 
   2   3   0    26701.41    24146.92    165.65 o 
   3   3   0     5543.72     4798.60     37.90 o 
   4   3   0      343.91      244.08      5.80 o 
   5   3   0      552.73      722.91     10.73 o 
   6   3   0       91.84       77.33     11.82 o 
   7   3   0       25.43       43.37      7.21 o 
   8   3   0      123.00      128.08     11.42 o 
   9   3   0        0.11       10.87      7.92 o 
  10   3   0        0.70        5.60     14.39 o 
  11   3   0       16.14       19.17     12.98 o 
   0   4   0       52.43       46.68      4.38 o 
   1   4   0      836.38      497.58      8.00 o 
   2   4   0    38915.27    42789.04    290.65 o 
   3   4   0     8883.97     9343.47     76.40 o 
   4   4   0     3791.69     3457.46     30.67 o 
   5   4   0       50.03       31.30      3.08 o 
   6   4   0      355.78      338.35     13.50 o 
   7   4   0     1263.04     1250.79     26.61 o 
   8   4   0       96.31       86.72     10.13 o 
   9   4   0     1582.96     1562.34     54.67 o 
  10   4   0       41.28       17.51      9.44 o 
  11   4   0      333.65      402.66     28.44 o 
   1   5   0       49.48       11.35      3.54 o 
   2   5   0    16943.41    21063.84    146.68 o 
   3   5   0     4784.25     4875.63     39.60 o 
   4   5   0       11.90       10.61      2.34 o 
   5   5   0        7.85        7.81      3.76 o 
   6   5   0     1648.25     1547.62     28.07 o 
   7   5   0       66.89       52.30      7.69 o 
   8   5   0      409.49      349.13     17.21 o 
   9   5   0       16.97       -3.90      7.41 o 
  10   5   0      133.25      104.88     12.87 o 
  11   5   0       15.50       17.98     13.02 o 
   0   6   0     6202.47     5255.80     92.96 o 
   1   6   0      153.59       58.67      3.71 o 
   2   6   0    30955.61    32805.51    225.72 o 
   3   6   0     2820.82     2316.42     22.62 o 
   4   6   0    10775.62    10833.55     81.44 o 
   5   6   0     3395.59     3043.24     29.54 o 
   6   6   0      413.83      410.94     18.90 o 
   7   6   0       20.76       17.77      6.23 o 
   8   6   0      132.59      118.09     11.31 o 
   9   6   0      968.35     1098.72     28.63 o 
  10   6   0       81.13       39.53     10.69 o 
  11   6   0      527.40      736.58     33.95 o 
   1   7   0      164.92      251.01      7.22 o 
   2   7   0        1.24        5.75      1.91 o 
   3   7   0     5498.87     5719.64     46.62 o 
   4   7   0     5343.17     5661.27     47.33 o 
   5   7   0     1341.59     1241.72     16.94 o 
   6   7   0      403.73      405.20     20.06 o 
   7   7   0      308.16      296.81     15.39 o 
   8   7   0      112.99       93.05     10.41 o 
   9   7   0      148.37      132.16     12.99 o 
  10   7   0      108.52      105.99     14.91 o 
   0   8   0      494.87      609.81     23.68 o 
   1   8   0      699.58      600.41     11.46 o 
   2   8   0     9202.43     8671.70     75.60 o 
   3   8   0      315.04      288.04      7.65 o 
   4   8   0     7883.89     7878.69     63.06 o 
   5   8   0     2081.03     1814.49     21.76 o 
   6   8   0       29.54       23.51      5.80 o 
   7   8   0      402.69      366.40     17.74 o 
   8   8   0      478.95      453.57     29.73 o 
   9   8   0      418.00      460.63     32.40 o 
  10   8   0       60.02       54.35     14.56 o 
   1   9   0     1840.42     2093.30     25.31 o 
   2   9   0       89.33       98.74      9.62 o 
   3   9   0     7275.80     8083.22     63.90 o 
   4   9   0      500.70      689.25     13.06 o 
   5   9   0     1172.63     1166.01     17.11 o 
   6   9   0       31.37       18.65      5.80 o 
   7   9   0      501.68      495.12     22.86 o 
   8   9   0      608.19      625.81     33.76 o 
   9   9   0        7.28       -9.24      9.24 o 
  10   9   0      105.60       83.34     21.49 o 
   0  10   0     9840.33     9928.81    118.55 o 
   1  10   0       57.39       96.83      6.14 o 
   2  10   0       93.45      142.10      7.63 o 
   3  10   0      324.25      375.21     11.59 o 
   4  10   0     1347.00     1497.31     19.34 o 
   5  10   0      953.52      925.92     15.50 o 
   6  10   0     1888.55     1852.43     32.26 o 
   7  10   0     1856.80     1844.18     44.96 o 
   8  10   0      939.98      871.24     49.55 o 
   9  10   0      519.60      574.92     29.41 o 
  10  10   0        0.94      -21.05     21.05 o 
   1  11   0     4944.56     4879.90     49.44 o 
   2  11   0       70.98       53.69      5.31 o 
   3  11   0       41.26       26.36      4.48 o 
   4  11   0       73.62       61.10      4.99 o 
   5  11   0     1034.33     1047.39     20.07 o 
   6  11   0      298.81      263.57     19.54 o 
   7  11   0      534.85      510.56     29.82 o 
   8  11   0     1577.32     1545.52     43.72 o 
   9  11   0      157.89      213.01     24.99 o 
  10  11   0      163.82      179.47     21.08 o 
   0  12   0     4043.99     3851.70     55.69 o 
   1  12   0      835.03      865.78     13.80 o 
   2  12   0      634.83      578.44     13.91 o 
   3  12   0      267.12      227.58     13.04 o 
   4  12   0     2138.04     2235.69     30.96 o 
   5  12   0      442.45      449.52     14.05 o 
   6  12   0     1675.62     1606.32     90.82 o 
   7  12   0      886.93      911.48     32.55 o 
   8  12   0      162.47      169.23     18.91 o 
   9  12   0       67.99      129.51     17.98 o 
   1  13   0     2795.36     2810.74     34.98 o 
   2  13   0       45.83       31.22      7.37 o 
   3  13   0      962.71      962.62     19.47 o 
   4  13   0      120.60      122.54      8.84 o 
   5  13   0      887.02      860.24     19.40 o 
   6  13   0     1201.95     1028.52     82.11 o 
   7  13   0      398.19      289.81     22.01 o 
   8  13   0      370.20      401.49     27.26 o 
   9  13   0        0.16       -1.16     12.36 o 
   0  14   0      618.72      558.64     29.82 o 
   1  14   0      453.71      495.69     19.68 o 
   2  14   0     1262.70     1292.04     22.76 o 
   3  14   0      855.34      852.64     18.81 o 
   4  14   0     1000.85      897.07     19.87 o 
   5  14   0      207.33      188.55     11.77 o 
   6  14   0      201.35      237.97     32.52 o 
   7  14   0     1060.55     1095.45     36.89 o 
   8  14   0      248.03      216.36     21.33 o 
   9  14   0      101.47      124.28     18.91 o 
   1  15   0     6259.29     6239.97     92.09 o 
   2  15   0       93.15       95.38      8.18 o 
   3  15   0      814.44      907.98     20.26 o 
   4  15   0     1149.47     1177.23     30.54 o 
   5  15   0      226.46      222.35     12.66 o 
   6  15   0      552.41      515.80     35.52 o 
   7  15   0       99.73      109.23     16.35 o 
   8  15   0      196.03      211.64     21.60 o 
   9  15   0       13.81       -5.02     13.32 o 
   0  16   0      275.67      331.50     25.43 o 
   1  16   0        1.35       21.86      7.99 o 
   2  16   0      106.20       81.14      9.90 o 
   3  16   0      926.36      891.98     21.54 o 
   4  16   0     1398.40     1374.42     26.39 o 
   5  16   0      209.64      202.39     12.35 o 
   6  16   0      620.93      545.31     51.93 o 
   7  16   0       93.44       93.03     15.80 o 
   8  16   0        1.82       -5.04     12.22 o 
   1  17   0     1430.00     1483.97     38.75 o 
   2  17   0       19.64       11.50      8.22 o 
   3  17   0     1193.78     1251.57     30.40 o 
   4  17   0     2279.51     2025.00     58.23 o 
   5  17   0     1030.75     1020.90     24.06 o 
   6  17   0      665.86      741.46     25.05 o 
   7  17   0       35.78       13.20     12.43 o 
   8  17   0       42.11       33.34     15.11 o 
   0  18   0      309.60      328.87     30.69 o 
   1  18   0      318.90      267.62     23.24 o 
   2  18   0       34.50       35.88     10.22 o 
   3  18   0      358.81      350.33     18.38 o 
   4  18   0     1166.95     1149.95     30.16 o 
   5  18   0      173.68      200.48     13.23 o 
   6  18   0       25.38       25.94     25.43 o 
   7  18   0      117.36      150.90     20.02 o 
   1  19   0      190.18      228.57     31.13 o 
   2  19   0      437.60      403.55     23.47 o 
   3  19   0     2718.78     2573.15     47.57 o 
   4  19   0     1031.45     1040.27     39.73 o 
   5  19   0      836.39      836.70     29.78 o 
   6  19   0      503.00      512.16     47.36 o 
   7  19   0        1.32      -11.25     32.01 o 
   0  20   0      993.85      936.63     47.36 o 
   1  20   0       58.08       59.46     12.40 o 
   2  20   0      180.59      137.06     16.42 o 
   3  20   0        8.27       20.40     10.84 o 
   4  20   0      104.45      106.74     13.62 o 
   5  20   0       63.50       64.10     15.69 o 
   6  20   0       22.66       45.60     25.43 o 
   1  21   0     1444.06     1527.50     69.72 o 
   2  21   0      325.91      305.47     23.54 o 
   3  21   0      653.78      650.06     29.75 o 
   4  21   0      818.19      885.72     44.45 o 
   5  21   0      541.59      559.93     24.88 o 
   6  21   0      109.65       86.82     29.82 o 
   0  22   0      188.23      149.09     27.19 o 
   1  22   0       27.78       39.24     19.73 o 
   2  22   0       53.53       30.13     19.73 o 
   3  22   0        0.65        1.75      9.92 o 
   4  22   0       34.66       37.59     12.98 o 
   5  22   0       88.50       57.62     13.33 o 
   1  23   0     1071.36     1137.55     77.61 o 
   2  23   0       70.07       49.76     36.83 o 
   3  23   0      300.52      273.62     23.87 o 
   4  23   0      289.61      277.63     24.44 o 
   0  24   0       42.88       45.60     20.17 o 
   1  24   0       36.37       38.70     14.22 o 
   2  24   0      117.93      103.84     18.86 o 
   3  24   0        4.24      -10.12     12.08 o 
   1  25   0      520.18      556.36     92.52 o 
 -11   1   1       22.75       29.94     13.59 o 
 -10   1   1     1053.74     1124.83     37.21 o 
  -9   1   1       78.71      116.92      9.94 o 
  -8   1   1     2265.70     2333.90     63.93 o 
  -7   1   1      639.95      602.71     29.61 o 
  -6   1   1      721.97      602.44     12.11 o 
  -5   1   1     4257.35     4086.01     35.03 o 
  -4   1   1       11.04        8.76      1.82 o 
  -3   1   1      227.01      221.92      6.50 o 
  -2   1   1      144.78      169.06      4.15 o 
  -1   1   1    41685.07    41442.85    447.39 o 
   0   1   1      104.93      105.72      3.10 o 
   1   1   1     4322.92     5308.96     57.67 o 
   2   1   1    24138.86    24268.87    213.38 o 
   3   1   1      224.54      241.41     10.22 o 
   4   1   1     2225.70     2156.41     37.19 o 
   5   1   1     1697.92     1639.29     33.79 o 
   6   1   1     3275.96     3113.42     53.94 o 
   7   1   1     1354.36     1326.26     37.06 o 
   8   1   1      227.82      302.43     17.54 o 
   9   1   1        8.43       -3.41      6.44 o 
  10   1   1      510.33      606.27     21.24 o 
  11   1   1        0.83      -11.73     11.73 o 
 -11   2   1        3.75       10.82     17.98 o 
 -10   2   1        2.32       -3.51     10.22 o 
  -9   2   1      140.77      125.57     11.89 o 
  -8   2   1       44.90       52.68     10.74 o 
  -7   2   1      156.72      135.65     10.26 o 
  -6   2   1       33.89       49.46      4.26 o 
  -5   2   1     2523.97     2743.49     25.99 o 
  -4   2   1      306.12      296.62      6.34 o 
  -3   2   1    21215.38    22034.75    152.57 o 
  -2   2   1     4438.22     5243.79     44.61 o 
  -1   2   1       23.52       37.79      2.74 o 
   0   2   1       92.79       57.93      3.10 o 
   1   2   1      434.67      477.96      6.70 o 
   2   2   1    17403.95    17380.90    170.73 o 
   3   2   1       11.13       17.81      1.61 o 
   4   2   1     3516.07     3867.77     44.63 o 
   5   2   1     1111.36     1181.96     23.06 o 
   6   2   1      186.61      153.11     21.21 o 
   7   2   1      155.08      187.68     14.47 o 
   8   2   1      116.42      116.58     12.18 o 
   9   2   1       74.13       68.29     10.96 o 
  10   2   1      114.87      124.63     15.19 o 
  11   2   1       29.41       32.45     19.29 o 
 -11   3   1       61.24       69.62     15.73 o 
 -10   3   1     1002.19     1086.73     64.02 o 
  -9   3   1       71.70      107.03     11.45 o 
  -8   3   1     1131.70     1163.75     26.63 o 
  -7   3   1      159.50      126.25     13.86 o 
  -6   3   1     3670.71     3293.55     31.11 o 
  -5   3   1     3652.61     3355.50     30.74 o 
  -4   3   1     2979.66     2919.55     28.67 o 
  -3   3   1     6313.58     5865.03     45.05 o 
  -2   3   1     1773.16     1769.95     16.07 o 
  -1   3   1      652.09     1114.67     31.57 o 
   0   3   1     2861.84     3305.08     43.85 o 
   1   3   1    22989.89    24183.59    185.38 o 
   2   3   1    23574.06    24675.11    169.76 o 
   3   3   1    10548.64    10571.87     76.86 o 
   4   3   1     4190.84     3519.83     30.25 o 
   5   3   1     2185.38     2060.29     24.33 o 
   6   3   1     4296.06     4163.93     54.44 o 
   7   3   1      916.36      844.27     22.70 o 
   8   3   1      731.16      701.81     22.55 o 
   9   3   1      205.33      143.63     13.60 o 
  10   3   1      303.25      381.40     21.58 o 
 -11   4   1       83.86       71.39     15.18 o 
 -10   4   1        1.39       11.84     10.54 o 
  -9   4   1        2.08        4.00      6.74 o 
  -8   4   1       69.22       62.75      8.58 o 
  -7   4   1      177.96      192.04     17.37 o 
  -6   4   1      560.05      559.63     10.60 o 
  -5   4   1      225.98      276.92      7.36 o 
  -4   4   1      386.05      653.21     10.05 o 
  -3   4   1        7.75       32.53      2.62 o 
  -2   4   1      561.93      673.76     12.74 o 
  -1   4   1     1834.87     2241.15     73.23 o 
   0   4   1     1736.40     1964.02     22.95 o 
   1   4   1       45.61       18.04      2.05 o 
   2   4   1     3009.96     4089.36     36.06 o 
   3   4   1       53.13       27.84      2.50 o 
   4   4   1     1843.17     1804.21     18.79 o 
   5   4   1      361.37      358.53      7.39 o 
   6   4   1      106.25      109.83      9.27 o 
   7   4   1      625.04      676.52     20.67 o 
   8   4   1      664.64      600.03     21.07 o 
   9   4   1       30.87       28.30      9.16 o 
  10   4   1       31.44       26.31     10.46 o 
 -11   5   1       10.65       23.89     12.98 o 
 -10   5   1      978.86      961.82     54.37 o 
  -9   5   1      388.24      433.50     20.40 o 
  -8   5   1       57.95       59.91     10.06 o 
  -7   5   1     3136.33     2978.31     43.42 o 
  -6   5   1     2014.56     2160.71     23.87 o 
  -5   5   1      679.90      763.10     12.06 o 
  -4   5   1     1665.01     1466.41     18.76 o 
  -3   5   1     1430.89     1385.55     15.40 o 
  -2   5   1      514.20      860.41     10.66 o 
  -1   5   1    17153.85    16348.62    235.91 o 
   0   5   1        4.17       80.88      5.53 o 
   1   5   1       33.97       22.51      2.84 o 
   2   5   1     2501.80     2995.45     25.95 o 
   3   5   1    12814.43    13644.72     98.68 o 
   4   5   1    13412.29    13104.59     96.32 o 
   5   5   1       96.93       72.47      4.21 o 
   6   5   1      154.73      126.27      9.85 o 
   7   5   1     1048.63     1083.03     25.33 o 
   8   5   1     1004.40     1041.78     63.44 o 
   9   5   1       40.39       14.30      8.40 o 
  10   5   1      618.32      731.19     36.95 o 
 -11   6   1       23.56        6.95     12.36 o 
 -10   6   1        0.05       -3.15      7.92 o 
  -9   6   1       98.49      104.92     11.62 o 
  -8   6   1        5.98        5.61      7.11 o 
  -7   6   1       81.67       82.00      8.71 o 
  -6   6   1       16.14       20.29      3.46 o 
  -5   6   1      100.57       89.29      5.12 o 
  -4   6   1       85.33       88.93      4.77 o 
  -3   6   1       64.08      147.40      5.35 o 
  -2   6   1      207.58      316.79      6.68 o 
  -1   6   1     2112.48     2064.06     38.33 o 
   0   6   1      110.56      193.57      7.09 o 
   1   6   1      654.94      921.98     13.47 o 
   2   6   1      361.15      295.83      7.80 o 
   3   6   1     1274.82     1242.09     15.04 o 
   4   6   1     5712.79     5786.65     47.74 o 
   5   6   1     1242.12     1271.15     17.65 o 
   6   6   1     1220.27     1170.78     32.04 o 
   7   6   1      388.97      361.19     24.21 o 
   8   6   1      106.29       86.27     11.03 o 
   9   6   1       32.50       33.86      9.75 o 
  10   6   1       35.74       34.31     10.57 o 
 -11   7   1        2.37       -4.72     11.46 o 
 -10   7   1      572.50      629.26     37.32 o 
  -9   7   1       52.80       38.42      8.88 o 
  -8   7   1      101.30      109.75     10.66 o 
  -7   7   1      364.46      373.28     17.03 o 
  -6   7   1     1207.33     1207.35     17.42 o 
  -5   7   1       52.05       25.25      3.56 o 
  -4   7   1     1101.71     1281.46     16.47 o 
  -3   7   1     6819.83     7307.56     57.34 o 
  -2   7   1      726.73      852.78     13.74 o 
  -1   7   1     2467.49     3074.47     43.68 o 
   0   7   1      891.13     1244.08     19.71 o 
   1   7   1     5277.22     5392.17     57.60 o 
   2   7   1      410.86      565.01     11.34 o 
   3   7   1    11964.77    13165.64     96.95 o 
   4   7   1     7472.02     7412.62     59.32 o 
   5   7   1       16.52       11.07      3.19 o 
   6   7   1      465.48      545.48     17.16 o 
   7   7   1       74.48       72.74      8.88 o 
   8   7   1      720.58      728.01     22.77 o 
   9   7   1      111.52       88.30     18.54 o 
  10   7   1     1026.69     1201.69     93.40 o 
 -10   8   1       54.39       59.94     11.20 o 
  -9   8   1       71.60       96.09     14.17 o 
  -8   8   1       27.25       21.16      7.05 o 
  -7   8   1      141.68      144.88     10.97 o 
  -6   8   1      755.24      692.04     13.40 o 
  -5   8   1     1452.18     1393.03     18.68 o 
  -4   8   1     2847.66     3294.57     50.10 o 
  -3   8   1     2082.36     1618.33     27.39 o 
  -2   8   1      729.33      468.32     13.42 o 
  -1   8   1      183.12      151.45      8.73 o 
   0   8   1      234.09      104.40      7.20 o 
   1   8   1        7.46       40.22      3.91 o 
   2   8   1     2140.33     2137.21     31.52 o 
   3   8   1      396.92      310.12      7.67 o 
   4   8   1     6337.92     6330.20     52.70 o 
   5   8   1      487.89      403.89      9.89 o 
   6   8   1      216.03      204.10     16.18 o 
   7   8   1     1669.21     1642.37     32.08 o 
   8   8   1        2.10       11.49      9.60 o 
   9   8   1       61.00       51.27     13.86 o 
  10   8   1        0.55        5.03     12.70 o 
 -10   9   1      376.13      414.60     27.72 o 
  -9   9   1      160.80      133.28     12.63 o 
  -8   9   1     1475.25     1566.98     37.46 o 
  -7   9   1       79.47       57.62     13.58 o 
  -6   9   1        4.84        7.43      3.68 o 
  -5   9   1     1158.95     1095.18     16.62 o 
  -4   9   1       84.45       44.10      4.14 o 
  -3   9   1     3797.18     3866.95     35.41 o 
  -2   9   1     3788.03     3716.35     38.60 o 
  -1   9   1     2312.10     1731.82     41.60 o 
   0   9   1      462.85      647.61     12.80 o 
   1   9   1     8802.89     8666.41     76.57 o 
   2   9   1     7859.05     8142.83     73.19 o 
   3   9   1     2334.07     2392.54     24.80 o 
   4   9   1      369.11      429.61      9.82 o 
   5   9   1     2689.23     2672.70     33.20 o 
   6   9   1     3681.34     3456.32     54.39 o 
   7   9   1      268.44      243.31     18.91 o 
   8   9   1      489.28      550.16     49.55 o 
   9   9   1       31.83       20.87     12.08 o 
  10   9   1      382.72      393.44     28.53 o 
 -10  10   1       42.12       43.05     14.22 o 
  -9  10   1      167.38      155.22     22.80 o 
  -8  10   1      167.45      162.47     16.71 o 
  -7  10   1       13.34       18.58      6.94 o 
  -6  10   1      397.28      398.19     11.20 o 
  -5  10   1      731.84      709.85     13.67 o 
  -4  10   1      676.73      533.08     11.59 o 
  -3  10   1       39.02       44.02      5.03 o 
  -2  10   1     1571.04     1990.75     25.69 o 
  -1  10   1      923.11      886.50     16.91 o 
   0  10   1      102.13      111.20      7.52 o 
   1  10   1     2773.15     3298.66     39.11 o 
   2  10   1     1408.68     1373.33     26.44 o 
   3  10   1       16.16        2.11      2.38 o 
   4  10   1      870.35     1066.08     15.87 o 
   5  10   1      836.29      825.98     17.35 o 
   6  10   1     1946.47     1707.16     42.15 o 
   7  10   1      679.64      598.26     26.67 o 
   8  10   1        0.55       -0.37      9.60 o 
   9  10   1       83.89       65.57     14.88 o 
  10  10   1        1.59       -4.81     12.70 o 
 -10  11   1      146.99      153.41     36.40 o 
  -9  11   1        7.12       14.93     11.46 o 
  -8  11   1      672.33      707.21     43.41 o 
  -7  11   1      961.66      977.32     32.55 o 
  -6  11   1      507.13      469.28     12.49 o 
  -5  11   1      197.43      177.38      8.29 o 
  -4  11   1       95.34       89.58      5.89 o 
  -3  11   1       78.81       49.37      5.21 o 
  -2  11   1      372.01      333.16     10.53 o 
  -1  11   1     3641.71     3671.17     44.18 o 
   0  11   1       49.55       47.95      5.06 o 
   1  11   1     3789.78     3397.03     38.18 o 
   2  11   1     1355.90     1376.59     21.64 o 
   3  11   1     1658.00     1525.39     23.84 o 
   4  11   1       37.89       52.42      5.86 o 
   5  11   1     1025.71     1063.96     25.11 o 
   6  11   1     3027.57     2847.74     57.98 o 
   7  11   1      199.75      188.97     18.29 o 
   8  11   1     1121.95     1226.04     46.48 o 
   9  11   1        1.46       -7.62     14.03 o 
 -10  12   1       34.26       21.83     13.94 o 
  -9  12   1      147.17      126.33     17.67 o 
  -8  12   1      125.94      155.23     17.98 o 
  -7  12   1      985.76     1164.84     35.95 o 
  -6  12   1     1336.80     1380.53     24.89 o 
  -5  12   1      110.96       96.41      7.92 o 
  -4  12   1      298.97      349.87     12.66 o 
  -3  12   1      591.51      524.73     13.74 o 
  -2  12   1      946.19      788.11     16.24 o 
  -1  12   1      335.87      273.17     11.06 o 
   0  12   1      711.44      730.80     18.15 o 
   1  12   1     1303.32     1399.56     22.23 o 
   2  12   1     1010.33     1092.59     19.85 o 
   3  12   1      217.11      251.35     10.54 o 
   4  12   1      373.73      363.10     18.61 o 
   5  12   1      947.38      847.44     27.01 o 
   6  12   1     2697.15     2655.64     63.14 o 
   7  12   1      703.29      568.48     27.29 o 
   8  12   1       19.57       15.74     11.73 o 
   9  12   1      254.46      272.21     24.16 o 
  -9  13   1       80.95       75.33     15.47 o 
  -8  13   1      254.53      270.90     22.30 o 
  -7  13   1      124.08      139.12     16.42 o 
  -6  13   1      134.06      154.93     10.47 o 
  -5  13   1      101.74      113.72      8.99 o 
  -4  13   1      302.54      261.45     12.03 o 
  -3  13   1      366.39      347.08     12.41 o 
  -2  13   1      493.89      464.04     13.16 o 
  -1  13   1     2983.15     2923.13     33.17 o 
   0  13   1        4.12       11.50      4.20 o 
   1  13   1     2363.97     2364.31     31.63 o 
   2  13   1        2.36        5.64      3.98 o 
   3  13   1     2501.54     2572.28     34.31 o 
   4  13   1        3.01        2.83      4.40 o 
   5  13   1      181.61      170.75     10.80 o 
   6  13   1     2143.62     2053.40     49.30 o 
   7  13   1      108.04      116.90     16.09 o 
   8  13   1      661.43      672.54     31.90 o 
   9  13   1       41.80       42.97     14.88 o 
  -9  14   1      496.57      517.50     30.93 o 
  -8  14   1       20.94       10.96     18.86 o 
  -7  14   1      536.35      595.01     51.74 o 
  -6  14   1      120.86      100.00      9.44 o 
  -5  14   1      948.10     1038.92     22.17 o 
  -4  14   1     1132.73     1148.40     22.40 o 
  -3  14   1      187.85      182.73     10.47 o 
  -2  14   1     4463.29     4612.16     57.14 o 
  -1  14   1       63.66       63.76      6.97 o 
   0  14   1      191.78      210.02     12.09 o 
   1  14   1      141.87      150.81      9.28 o 
   2  14   1     1495.97     1451.66     35.82 o 
   3  14   1      533.17      463.86     14.63 o 
   4  14   1      215.45      288.20     12.94 o 
   5  14   1      498.29      514.41     16.26 o 
   6  14   1      127.29      177.11     17.98 o 
   7  14   1      813.91      695.49     30.69 o 
   8  14   1       61.62       32.57     13.60 o 
   9  14   1      282.87      258.59     25.11 o 
  -9  15   1       13.29       19.42     13.32 o 
  -8  15   1       52.28       67.12     15.18 o 
  -7  15   1       63.79       87.57     27.63 o 
  -6  15   1      520.88      480.97     16.80 o 
  -5  15   1       91.75      100.84     18.10 o 
  -4  15   1       23.96        8.42      5.52 o 
  -3  15   1      185.46      206.50     11.32 o 
  -2  15   1       77.91       91.59     11.46 o 
  -1  15   1     1854.96     1812.22     53.06 o 
   0  15   1        2.13        2.10      4.37 o 
   1  15   1     1555.74     1462.48     25.30 o 
   2  15   1      268.31      219.52     11.39 o 
   3  15   1     1907.36     1933.94     30.58 o 
   4  15   1        0.82        4.37      5.09 o 
   5  15   1        3.25        7.11      5.66 o 
   6  15   1      548.18      586.55     47.80 o 
   7  15   1      134.84      121.51     16.98 o 
   8  15   1      620.79      590.62     45.16 o 
  -8  16   1       44.25       31.04     17.98 o 
  -7  16   1      333.61      384.05     60.51 o 
  -6  16   1       99.33       90.79     14.30 o 
  -5  16   1     1351.07     1500.32     28.23 o 
  -4  16   1      586.40      645.05     21.90 o 
  -3  16   1      101.54      127.56     12.29 o 
  -2  16   1     2107.09     2116.05     66.21 o 
  -1  16   1       56.56       54.39     10.22 o 
   0  16   1     5223.04     5194.45    192.50 o 
   1  16   1       49.88       55.15      7.10 o 
   2  16   1        9.60       12.27      5.15 o 
   3  16   1      957.02      976.34     21.93 o 
   4  16   1      331.35      332.85     14.30 o 
   5  16   1      181.00      173.09     11.83 o 
   6  16   1       70.85       48.02     13.60 o 
   7  16   1      382.65      292.45     46.48 o 
   8  16   1       44.58       43.46     20.61 o 
  -8  17   1       45.64       62.67     28.50 o 
  -7  17   1       25.84       15.96     11.68 o 
  -6  17   1      480.52      485.62     32.66 o 
  -5  17   1       95.94      145.04     11.52 o 
  -4  17   1      124.16      110.50     12.17 o 
  -3  17   1      881.16      867.72     25.37 o 
  -2  17   1      511.04      532.76     23.25 o 
  -1  17   1       28.10       25.49      9.24 o 
   0  17   1       25.26       63.60     10.84 o 
   1  17   1        5.72       16.60      7.99 o 
   2  17   1      152.34      137.16     13.97 o 
   3  17   1     2070.17     1882.58     31.83 o 
   4  17   1       64.44       68.04     10.65 o 
   5  17   1      250.68      205.55     16.08 o 
   6  17   1      173.20      168.16     19.53 o 
   7  17   1        2.57       -4.93     14.91 o 
   8  17   1       81.58       57.40     17.33 o 
  -8  18   1       23.01       -8.75     22.80 o 
  -7  18   1      592.35      628.10     36.40 o 
  -6  18   1       82.51       96.24     12.74 o 
  -5  18   1     1248.83     1249.77     32.29 o 
  -4  18   1     1333.40     1232.45     31.74 o 
  -3  18   1       69.16       62.44     12.08 o 
  -2  18   1      819.30      833.44     29.77 o 
  -1  18   1     2114.96     2051.95     60.95 o 
   0  18   1     1382.91     1411.51     38.75 o 
   1  18   1        1.82        1.53      7.36 o 
   2  18   1      430.46      428.90     19.19 o 
   3  18   1       51.69       49.28      9.55 o 
   4  18   1     1253.54     1229.26     36.33 o 
   5  18   1      956.10      944.60     24.13 o 
   6  18   1        5.29       13.15     18.42 o 
   7  18   1      170.65      170.08     21.49 o 
  -7  19   1        1.86      -16.66     20.17 o 
  -6  19   1        0.57       -7.87     12.72 o 
  -5  19   1      295.35      310.38     19.43 o 
  -4  19   1      371.98      340.43     20.17 o 
  -3  19   1      209.48      235.12     26.75 o 
  -2  19   1        1.33        6.14      8.06 o 
  -1  19   1      180.86      167.05     17.05 o 
   0  19   1       13.71        5.90      8.98 o 
   1  19   1       49.56       52.63     11.73 o 
   2  19   1      191.75      140.94     13.62 o 
   3  19   1       13.83       12.54      7.72 o 
   4  19   1       64.36       43.24     10.48 o 
   5  19   1      109.40       87.55     10.60 o 
   6  19   1       29.59       34.74     13.63 o 
   7  19   1        4.01        0.48     13.27 o 
  -7  20   1      222.24      274.50     40.34 o 
  -6  20   1      247.76      224.97     22.55 o 
  -5  20   1      750.49      802.87     28.00 o 
  -4  20   1      775.94      734.09     30.65 o 
  -3  20   1      411.66      420.54     27.20 o 
  -2  20   1     1530.03     1601.98     44.60 o 
  -1  20   1        6.47        7.47     10.22 o 
   0  20   1      154.76      182.75     17.95 o 
   1  20   1      337.33      370.75     26.31 o 
   2  20   1      737.27      796.80     31.63 o 
   3  20   1      202.45      226.20     17.17 o 
   4  20   1      398.82      364.09     21.16 o 
   5  20   1      333.98      285.32     19.60 o 
   6  20   1       40.20        5.26     21.92 o 
  -6  21   1       89.93      113.71     27.19 o 
  -5  21   1       24.17       42.82     11.71 o 
  -4  21   1        2.10       15.98     11.36 o 
  -3  21   1       12.33       25.29     11.73 o 
  -2  21   1       44.45       26.11     14.03 o 
  -1  21   1      533.67      524.61     39.46 o 
   0  21   1      245.37      289.95     22.58 o 
   1  21   1       74.52       78.46     14.56 o 
   2  21   1        3.77       10.94     10.49 o 
   3  21   1       50.84       68.45     12.06 o 
   4  21   1        9.90       -7.67      9.12 o 
   5  21   1        0.43       -9.37     33.76 o 
  -5  22   1      375.22      398.16     27.55 o 
  -4  22   1      107.13       95.52     19.29 o 
  -3  22   1       45.90       54.81     13.64 o 
  -2  22   1     1020.98     1071.23     40.34 o 
  -1  22   1        1.61        0.88     10.49 o 
   0  22   1     1543.71     1553.65     45.58 o 
   1  22   1       34.48       28.43     12.70 o 
   2  22   1      459.53      506.97     27.59 o 
   3  22   1      395.32      310.93     24.49 o 
   4  22   1      185.53      166.49     16.44 o 
   5  22   1       52.00       26.03     15.17 o 
  -4  23   1        0.78      -10.14     11.46 o 
  -3  23   1      153.46      213.50     22.30 o 
  -2  23   1      145.05      164.17     35.96 o 
  -1  23   1       37.72       33.43     13.60 o 
   0  23   1      151.50      163.33     21.49 o 
   1  23   1       30.23       35.30     13.60 o 
   2  23   1        0.11        8.33     11.78 o 
   3  23   1        1.82       -7.89      9.92 o 
   4  23   1        2.84       -9.32      9.95 o 
  -3  24   1       12.41       -4.12     12.08 o 
  -2  24   1      672.77      663.92     32.85 o 
  -1  24   1       53.37       62.63     26.75 o 
   0  24   1      437.35      457.70     51.74 o 
   1  24   1      279.62      288.69     33.76 o 
   2  24   1      749.67      828.28     41.66 o 
   3  24   1       76.60       49.68     17.54 o 
  -1  25   1        9.70        1.16     12.70 o 
   0  25   1       22.37       40.34     14.26 o 
 -11   0   2      739.89      656.87     44.73 o 
 -10   0   2      787.81      967.32     47.36 o 
  -9   0   2      867.43      897.16     42.97 o 
  -8   0   2     1397.65     1324.45     33.76 o 
  -7   0   2     2106.46     2005.98     39.97 o 
  -6   0   2      945.42      793.35     16.50 o 
  -5   0   2     1265.16     1264.54     19.76 o 
  -4   0   2      622.40      583.96     11.38 o 
  -3   0   2     5442.55     5506.84     66.64 o 
  -2   0   2     1993.64     2395.58     50.43 o 
  -1   0   2     8934.48     8706.76    137.69 o 
   0   0   2    10778.84    10643.15    164.00 o 
   1   0   2     7367.19     6849.80    125.41 o 
   2   0   2     1062.01     1595.62     22.70 o 
   3   0   2     5608.39     6281.88    114.89 o 
   4   0   2     2508.83     2408.22     58.76 o 
   5   0   2       41.07       27.19      9.65 o 
   6   0   2     3545.93     3274.68     80.68 o 
   7   0   2     4251.71     4236.74    101.73 o 
   8   0   2      465.72      425.34     32.45 o 
   9   0   2      973.20     1013.93     36.57 o 
  10   0   2       35.05        4.15     11.73 o 
 -11   1   2        0.41       -4.08     10.84 o 
 -10   1   2        0.11       -8.62      8.62 o 
  -9   1   2       23.46       19.17      8.98 o 
  -8   1   2        1.42       -4.38      4.38 o 
  -7   1   2      246.09      275.32     15.28 o 
  -6   1   2      281.00      283.81      7.75 o 
  -5   1   2      242.72      273.02      6.84 o 
  -4   1   2     2769.45     3071.81     29.90 o 
  -3   1   2      687.68     1009.94     13.29 o 
  -2   1   2      695.14     1160.00     13.26 o 
  -1   1   2      267.62      157.99      8.03 o 
   0   1   2       20.44        2.28      1.75 o 
   1   1   2     1324.46     1546.75     15.88 o 
   2   1   2     6285.29     6549.19     53.45 o 
   3   1   2     1461.63     1618.35     29.75 o 
   4   1   2        2.98       -1.32      3.57 o 
   5   1   2       20.26        1.93      4.62 o 
   6   1   2      239.95      239.55     16.71 o 
   7   1   2        0.13        6.07      6.40 o 
   8   1   2      132.54      105.61     11.68 o 
   9   1   2       10.21       -1.46      8.61 o 
  10   1   2        0.22       -1.73      8.30 o 
 -11   2   2      415.94      514.30     27.91 o 
 -10   2   2       21.09       22.30     11.46 o 
  -9   2   2     1177.77     1156.49     34.71 o 
  -8   2   2      553.12      482.91     17.32 o 
  -7   2   2     1728.04     1884.41     40.87 o 
  -6   2   2     1946.49     1964.85     21.79 o 
  -5   2   2      970.22      833.41     12.12 o 
  -4   2   2     2078.15     1857.83     18.79 o 
  -3   2   2      952.46     1113.30     13.69 o 
  -2   2   2     3031.70     3186.95     28.93 o 
  -1   2   2      667.38      846.30     14.88 o 
   0   2   2       14.41       83.06      4.34 o 
   1   2   2       40.12      143.36      4.56 o 
   2   2   2      252.01      217.90      4.95 o 
   3   2   2        3.39       15.80      1.78 o 
   4   2   2     3388.57     3291.34     51.71 o 
   5   2   2     3270.07     3075.41     43.15 o 
   6   2   2     1265.16     1287.06     30.06 o 
   7   2   2     1097.26     1180.75     30.52 o 
   8   2   2       16.25       39.30      9.47 o 
   9   2   2      665.10      764.43     25.97 o 
  10   2   2        5.60        8.64      8.75 o 
 -11   3   2       10.97        4.10     11.46 o 
 -10   3   2      134.57      114.17     15.73 o 
  -9   3   2        0.14       -1.34      8.17 o 
  -8   3   2      393.10      390.27     18.60 o 
  -7   3   2      277.14      254.85     12.60 o 
  -6   3   2      300.96      300.64      8.10 o 
  -5   3   2      808.65      844.92     14.51 o 
  -4   3   2      195.96      186.72      5.61 o 
  -3   3   2      124.65      184.67      5.00 o 
  -2   3   2     3143.26     2747.23     24.34 o 
  -1   3   2     1600.52     1151.49     19.22 o 
   0   3   2      409.31      468.69      8.61 o 
   1   3   2       18.11       13.76      2.00 o 
   2   3   2     1453.13     1163.38     15.14 o 
   3   3   2     1492.13     1814.85     19.38 o 
   4   3   2      911.62      962.24     11.58 o 
   5   3   2     1804.37     1851.04     31.28 o 
   6   3   2      192.57      118.71     10.03 o 
   7   3   2      386.36      384.60     17.08 o 
   8   3   2        6.12       -0.29      7.09 o 
   9   3   2        5.34       -8.23      8.23 o 
  10   3   2       18.27       27.06     10.82 o 
 -11   4   2      135.40      186.76     24.12 o 
 -10   4   2       81.84       90.60     22.80 o 
  -9   4   2      356.76      337.74     16.91 o 
  -8   4   2     1089.40      976.48     23.72 o 
  -7   4   2     4111.07     4046.47     52.60 o 
  -6   4   2     1961.60     1859.13     21.66 o 
  -5   4   2     1679.03     1787.98     20.01 o 
  -4   4   2     2888.68     2961.16     27.35 o 
  -3   4   2      177.90      142.21      7.38 o 
  -2   4   2      107.72      150.94      4.33 o 
  -1   4   2      313.00      385.29      9.85 o 
   0   4   2     2067.75     1946.36     23.29 o 
   1   4   2     1504.96     2003.71     25.06 o 
   2   4   2     2003.67     2236.36     22.62 o 
   3   4   2     1634.57     1661.22     17.41 o 
   4   4   2     2962.84     3155.77     36.45 o 
   5   4   2     3673.28     3774.21     49.78 o 
   6   4   2      791.85      753.13     20.82 o 
   7   4   2        6.08        3.31      5.72 o 
   8   4   2        1.14       -0.23      8.01 o 
   9   4   2     1035.10     1013.62     29.26 o 
  10   4   2       61.15       77.09     12.99 o 
 -11   5   2       12.60      -10.84     10.84 o 
 -10   5   2      184.26      197.35     19.53 o 
  -9   5   2       10.87        2.88      6.26 o 
  -8   5   2      821.48      803.95     21.88 o 
  -7   5   2       15.93       21.31      5.85 o 
  -6   5   2     1156.94     1011.37     15.31 o 
  -5   5   2      671.42      690.60     11.73 o 
  -4   5   2     3348.51     3176.71     29.24 o 
  -3   5   2      616.33      537.28      8.90 o 
  -2   5   2     1989.88     2419.94     22.21 o 
  -1   5   2      334.69      451.69     10.10 o 
   0   5   2      719.85     1061.69     24.52 o 
   1   5   2     1066.55      839.09     12.45 o 
   2   5   2      271.51      330.39      8.31 o 
   3   5   2     3281.82     3328.39     29.79 o 
   4   5   2     2099.39     1756.26     19.26 o 
   5   5   2       28.06       34.20      5.94 o 
   6   5   2       45.34       22.54      6.32 o 
   7   5   2      250.39      278.38     15.49 o 
   8   5   2        0.51       -6.54      6.54 o 
   9   5   2       38.56       40.79     13.95 o 
  10   5   2       74.09       83.12     13.39 o 
 -11   6   2      389.76      406.71     27.55 o 
 -10   6   2      232.26      280.35     32.89 o 
  -9   6   2      173.75      199.22     14.06 o 
  -8   6   2        7.76        7.04      6.23 o 
  -7   6   2     2664.67     2687.22     40.25 o 
  -6   6   2      141.85      156.22      7.24 o 
  -5   6   2     2319.41     2034.54     22.63 o 
  -4   6   2     3343.10     3111.63     29.39 o 
  -3   6   2       74.29       42.98      3.36 o 
  -2   6   2     1272.07     1124.41     15.44 o 
  -1   6   2     1288.96     1364.69     24.81 o 
   0   6   2     4469.11     4430.64     47.76 o 
   1   6   2     1666.06     1738.07     20.70 o 
   2   6   2    16126.91    15595.26    147.02 o 
   3   6   2     4613.36     4376.79     40.32 o 
   4   6   2       22.14       29.51      3.28 o 
   5   6   2     5642.20     5326.48     64.05 o 
   6   6   2      236.68      288.61     14.24 o 
   7   6   2       71.28       80.70     15.09 o 
   8   6   2        1.72       -2.80      7.05 o 
   9   6   2      953.19      970.84     44.24 o 
  10   6   2        4.88       -4.74     12.08 o 
 -11   7   2        4.64       -1.17     11.11 o 
 -10   7   2       35.04       31.57     12.28 o 
  -9   7   2      239.39      220.22     14.81 o 
  -8   7   2      214.95      202.97     14.17 o 
  -7   7   2      354.75      358.45     16.80 o 
  -6   7   2      103.72      119.98      9.10 o 
  -5   7   2      627.19      691.41     12.34 o 
  -4   7   2     6830.66     7214.15     58.16 o 
  -3   7   2      575.39      576.35     10.11 o 
  -2   7   2      487.50      620.41     12.03 o 
  -1   7   2       10.73       30.40      3.99 o 
   0   7   2       67.26      100.35      6.40 o 
   1   7   2      850.02      751.84     12.79 o 
   2   7   2     7094.10     7409.57     70.89 o 
   3   7   2       10.20       88.00      5.12 o 
   4   7   2       84.11       85.39      4.95 o 
   5   7   2      230.85      240.13     12.26 o 
   6   7   2      794.35      792.22     36.87 o 
   7   7   2        3.03       11.72      6.70 o 
   8   7   2        7.73        1.67      9.86 o 
   9   7   2       53.63       43.83     13.94 o 
  10   7   2       36.54       61.43     15.98 o 
 -11   8   2      294.69      315.23     25.06 o 
 -10   8   2        2.39        4.85     10.49 o 
  -9   8   2      466.40      441.79     20.93 o 
  -8   8   2      312.73      313.20     15.93 o 
  -7   8   2      634.12      667.52     19.57 o 
  -6   8   2      892.39      820.36     14.66 o 
  -5   8   2      386.32      346.03      9.39 o 
  -4   8   2     5651.54     6128.83     51.57 o 
  -3   8   2     2039.02     1951.16     21.52 o 
  -2   8   2      755.65      595.95     11.83 o 
  -1   8   2       48.62       24.03      4.20 o 
   0   8   2      707.34      526.74     12.97 o 
   1   8   2       88.06       52.79      4.59 o 
   2   8   2    12836.13    13614.16    113.91 o 
   3   8   2      692.25      673.20     11.29 o 
   4   8   2      577.92      535.69     10.63 o 
   5   8   2     1295.82     1338.66     25.68 o 
   6   8   2      891.57      950.92     23.34 o 
   7   8   2      757.30      729.86     34.64 o 
   8   8   2      147.08      157.13     17.67 o 
   9   8   2      407.65      390.10     30.69 o 
  10   8   2       18.63       15.97     13.60 o 
 -11   9   2       24.92       24.56     19.29 o 
 -10   9   2      161.18      191.57     18.72 o 
  -9   9   2      177.15      184.17     14.06 o 
  -8   9   2       43.17       40.41      8.49 o 
  -7   9   2      405.54      446.89     16.81 o 
  -6   9   2      491.45      495.89     11.92 o 
  -5   9   2       28.49       30.97      4.27 o 
  -4   9   2     3561.63     4017.58     37.70 o 
  -3   9   2     4734.42     5201.94     93.04 o 
  -2   9   2     1613.89     1754.99     35.57 o 
  -1   9   2       47.30       52.27      4.11 o 
   0   9   2     3612.51     3857.46     40.10 o 
   1   9   2     1921.22     2154.19     26.63 o 
   2   9   2      184.02      222.44      8.69 o 
   3   9   2      291.38      235.27      7.10 o 
   4   9   2      204.05      172.85      7.34 o 
   5   9   2       68.69       81.22      7.98 o 
   6   9   2     1919.67     1664.27     42.15 o 
   7   9   2        8.22        8.18      9.48 o 
   8   9   2       14.69       -0.88      9.92 o 
   9   9   2        0.62       -4.12     11.46 o 
 -10  10   2       38.49       19.29     16.66 o 
  -9  10   2      559.44      565.68     38.59 o 
  -8  10   2       60.65       71.38      9.63 o 
  -7  10   2     1234.04     1254.12     27.07 o 
  -6  10   2      618.23      535.33     12.86 o 
  -5  10   2       19.50       27.01      4.12 o 
  -4  10   2     2170.17     2229.36     25.47 o 
  -3  10   2     1860.10     2049.39     26.93 o 
  -2  10   2      735.71      654.96     14.71 o 
  -1  10   2     1285.15     1311.90     20.20 o 
   0  10   2     4551.69     4750.03     47.98 o 
   1  10   2     3188.68     3606.10     44.43 o 
   2  10   2     3234.50     3051.93     42.91 o 
   3  10   2      131.55       98.69      6.96 o 
   4  10   2      467.37      396.70     11.92 o 
   5  10   2       41.65       33.27      6.38 o 
   6  10   2        1.76       -3.35      8.35 o 
   7  10   2     1051.12     1003.16     35.00 o 
   8  10   2        1.94       16.21     10.84 o 
   9  10   2      244.13      225.48     22.32 o 
 -10  11   2       82.70       71.04     21.92 o 
  -9  11   2       25.76       43.19     12.70 o 
  -8  11   2        6.87       10.27      9.60 o 
  -7  11   2     1910.80     1887.48     45.11 o 
  -6  11   2     1536.77     1480.05     21.87 o 
  -5  11   2       44.63       44.43      5.08 o 
  -4  11   2     1266.97     1220.92     21.12 o 
  -3  11   2     1359.56     1401.63     21.96 o 
  -2  11   2     4223.95     4476.91     52.27 o 
  -1  11   2     3306.19     2772.18     37.83 o 
   0  11   2     3238.08     3489.29     39.20 o 
   1  11   2     1081.19     1288.25     21.00 o 
   2  11   2       24.02        9.66      3.63 o 
   3  11   2      138.78      162.94     11.14 o 
   4  11   2       76.70       74.42      6.78 o 
   5  11   2     1427.63     1385.55     28.64 o 
   6  11   2        6.47       15.47      9.60 o 
   7  11   2       53.32       58.00     13.02 o 
   8  11   2     1099.82     1068.41     38.43 o 
   9  11   2      334.85      415.60     29.69 o 
 -10  12   2        0.12       -7.89     15.79 o 
  -9  12   2      431.41      476.40     42.97 o 
  -8  12   2        0.30       -3.04      9.24 o 
  -7  12   2      645.32      743.25     36.83 o 
  -6  12   2      564.18      544.20     13.83 o 
  -5  12   2      237.52      211.41      9.43 o 
  -4  12   2     1168.46     1105.47     20.68 o 
  -3  12   2      159.67      140.97      8.55 o 
  -2  12   2     3886.49     3975.23     48.84 o 
  -1  12   2      246.92      261.80     10.64 o 
   0  12   2     5502.08     5429.69     55.50 o 
   1  12   2       30.19        6.25      4.05 o 
   2  12   2      798.60      769.29     17.59 o 
   3  12   2      127.09       98.34      7.66 o 
   4  12   2        2.85       11.15      4.70 o 
   5  12   2     2691.93     2663.49     92.80 o 
   6  12   2      422.50      414.67     24.18 o 
   7  12   2      555.25      572.04     28.53 o 
   8  12   2       14.33       12.72     12.40 o 
   9  12   2       67.10       86.16     17.36 o 
 -10  13   2      338.14      371.84     40.34 o 
  -9  13   2       22.66       27.19     13.15 o 
  -8  13   2      309.51      260.96     21.39 o 
  -7  13   2       37.56       33.18     16.22 o 
  -6  13   2      359.82      374.58     24.97 o 
  -5  13   2      236.06      216.79     18.48 o 
  -4  13   2      565.27      562.20     15.45 o 
  -3  13   2     1390.96     1543.26     24.64 o 
  -2  13   2      636.87      608.69     15.84 o 
  -1  13   2      805.15      811.65     24.78 o 
   0  13   2      600.75      726.33     27.92 o 
   1  13   2      310.52      305.51     28.61 o 
   2  13   2      196.11      264.69     11.55 o 
   3  13   2      255.29      184.45     10.28 o 
   4  13   2       48.30       43.97      6.04 o 
   5  13   2      611.39      606.87     26.25 o 
   6  13   2      197.38      197.08     34.64 o 
   7  13   2      177.93      169.20     35.08 o 
   8  13   2     1177.58     1072.52     39.99 o 
   9  13   2       12.61        2.67     24.56 o 
  -9  14   2       84.54       83.74     16.42 o 
  -8  14   2       33.24        8.26     10.96 o 
  -7  14   2      459.24      397.33     23.97 o 
  -6  14   2      160.11      158.33     20.13 o 
  -5  14   2       36.90       17.88      5.97 o 
  -4  14   2      125.56      145.65     13.44 o 
  -3  14   2      880.04      844.71     20.23 o 
  -2  14   2     3693.23     4028.55     66.96 o 
  -1  14   2        4.16        2.39      4.37 o 
   0  14   2     3926.19     3942.37     45.90 o 
   1  14   2        3.20        1.23      4.30 o 
   2  14   2      453.80      451.74     14.12 o 
   3  14   2       65.94       78.28      7.76 o 
   4  14   2       95.86       82.17      8.99 o 
   5  14   2      693.40      645.85     21.42 o 
   6  14   2      154.12      107.41     15.80 o 
   7  14   2      238.13      190.71     20.15 o 
   8  14   2       21.51       20.64     13.24 o 
  -9  15   2       15.03        9.97     13.47 o 
  -8  15   2      333.01      321.90     26.75 o 
  -7  15   2        2.79       -8.37     13.15 o 
  -6  15   2      225.73      237.93     13.24 o 
  -5  15   2      186.21      229.24     12.91 o 
  -4  15   2       70.52       72.21      9.07 o 
  -3  15   2      641.41      619.65     32.89 o 
  -2  15   2      648.46      586.23     47.36 o 
  -1  15   2     1875.47     1817.83     40.78 o 
   0  15   2       66.76       50.54      6.84 o 
   1  15   2     1688.00     1700.38     30.03 o 
   2  15   2       93.82       69.54      7.58 o 
   3  15   2       11.92       18.81      5.82 o 
   4  15   2       58.16       62.19      7.67 o 
   5  15   2      265.12      285.42     16.88 o 
   6  15   2      411.23      374.00     60.95 o 
   7  15   2       19.40       -3.95     11.16 o 
   8  15   2      556.34      438.31     50.87 o 
  -9  16   2       79.07       87.23     17.98 o 
  -8  16   2       49.50       38.00     13.70 o 
  -7  16   2      270.21      280.71     22.58 o 
  -6  16   2       72.90       51.33      8.73 o 
  -5  16   2        6.61       -0.80      5.64 o 
  -4  16   2      910.30      866.99     29.23 o 
  -3  16   2      116.03       99.59     12.40 o 
  -2  16   2     1759.06     1690.02     40.91 o 
  -1  16   2       58.22       56.28     10.84 o 
   0  16   2      161.23      144.29     17.27 o 
   1  16   2       23.40       16.68      5.86 o 
   2  16   2      967.21      862.14     24.94 o 
   3  16   2       49.21       36.08      7.03 o 
   4  16   2       57.95       41.64      7.33 o 
   5  16   2      347.73      267.90     16.66 o 
   6  16   2      266.41      308.75     24.16 o 
   7  16   2      112.34      125.40     18.42 o 
   8  16   2       10.66       15.79     16.66 o 
  -8  17   2      504.54      583.52     53.93 o 
  -7  17   2        6.18       -3.63     15.35 o 
  -6  17   2      278.16      261.01     21.27 o 
  -5  17   2      265.87      221.11     16.10 o 
  -4  17   2      231.05      279.76     20.46 o 
  -3  17   2      796.20      791.11     28.79 o 
  -2  17   2      905.22      948.92     31.01 o 
  -1  17   2     5722.06     5779.65     91.15 o 
   0  17   2     2797.87     2775.77     55.81 o 
   1  17   2        9.62       13.70      5.97 o 
   2  17   2       11.20        1.01      5.61 o 
   3  17   2      177.04      182.52     12.24 o 
   4  17   2      324.71      309.03     15.31 o 
   5  17   2      322.05      341.59     19.46 o 
   6  17   2      429.34      414.09     28.44 o 
   7  17   2       88.59       80.90     17.60 o 
  -8  18   2        3.68        5.51     12.33 o 
  -7  18   2       10.83       -1.75     21.05 o 
  -6  18   2       20.93       15.50      9.45 o 
  -5  18   2      598.07      575.68     23.01 o 
  -4  18   2      474.12      502.55     32.89 o 
  -3  18   2      242.93      312.76     21.70 o 
  -2  18   2      130.55      148.68     16.09 o 
  -1  18   2      168.43      197.41     17.67 o 
   0  18   2       92.98       93.64     12.98 o 
   1  18   2      386.76      368.76     17.68 o 
   2  18   2      418.67      432.08     19.19 o 
   3  18   2        2.62        3.30      6.38 o 
   4  18   2      404.40      377.16     16.48 o 
   5  18   2       10.87       22.98      9.63 o 
   6  18   2        0.28        9.54     11.99 o 
   7  18   2       75.86       49.22     24.56 o 
  -7  19   2        9.20       -3.51     21.05 o 
  -6  19   2      870.35      881.63     31.27 o 
  -5  19   2      235.60      250.00     18.38 o 
  -4  19   2      360.76      309.14     22.32 o 
  -3  19   2     1278.17     1262.83     73.23 o 
  -2  19   2      218.99      188.26     39.90 o 
  -1  19   2      237.64      235.03     19.53 o 
   0  19   2        2.02        7.77     10.09 o 
   1  19   2      222.56      265.87     20.71 o 
   2  19   2      195.45      203.18     15.71 o 
   3  19   2     1144.90     1094.27     30.28 o 
   4  19   2      359.40      352.58     17.26 o 
   5  19   2      155.37      153.16     14.92 o 
   6  19   2      291.44      327.47     26.84 o 
  -7  20   2       24.66        0.00     23.68 o 
  -6  20   2      142.42      139.28     16.91 o 
  -5  20   2        5.54        5.70     10.54 o 
  -4  20   2       55.28       43.17     12.70 o 
  -3  20   2       83.58      105.32     18.86 o 
  -2  20   2       70.58       64.90     13.64 o 
  -1  20   2        3.86       -3.93      9.48 o 
   0  20   2      211.11      222.32     19.84 o 
   1  20   2      125.70      133.02     16.35 o 
   2  20   2       13.31       15.34      9.03 o 
   3  20   2       46.24       45.55     10.97 o 
   4  20   2       79.38       69.93     13.70 o 
   5  20   2        0.49       -2.92     10.87 o 
   6  20   2       23.60       18.02     14.96 o 
  -6  21   2      257.55      280.27     24.16 o 
  -5  21   2      166.71      170.33     25.87 o 
  -4  21   2      125.54      116.99     20.61 o 
  -3  21   2      317.89      364.22     26.02 o 
  -2  21   2      164.55      151.08     17.95 o 
  -1  21   2      597.20      640.42     29.75 o 
   0  21   2       50.43       51.38     13.24 o 
   1  21   2      567.05      546.38     26.67 o 
   2  21   2       90.58       56.77     19.29 o 
   3  21   2      390.30      400.36     22.77 o 
   4  21   2       76.90       97.30     13.75 o 
   5  21   2      112.76       83.31     28.94 o 
  -5  22   2        1.79       -9.12     10.84 o 
  -4  22   2      107.56      167.91     20.15 o 
  -3  22   2       21.11       16.19     19.73 o 
  -2  22   2       75.81       59.72     20.61 o 
  -1  22   2       61.14       36.40     13.02 o 
   0  22   2       27.59       21.00     17.98 o 
   1  22   2       57.52       72.71     19.73 o 
   2  22   2        3.38       -3.03     10.84 o 
   3  22   2       37.39       29.93     11.56 o 
   4  22   2        2.69        3.62     10.10 o 
  -4  23   2      238.04      264.68     24.81 o 
  -3  23   2      610.54      673.98     32.55 o 
  -2  23   2      138.52      198.77     41.22 o 
  -1  23   2      390.54      341.79     41.66 o 
   0  23   2        1.54       -6.25     10.22 o 
   1  23   2      885.38      987.08     42.97 o 
   2  23   2        3.64       14.31     11.73 o 
   3  23   2      141.62      116.64     17.36 o 
  -3  24   2      120.22      175.81     33.76 o 
  -2  24   2        0.15        7.89     12.40 o 
  -1  24   2       23.14       18.42     12.40 o 
   0  24   2       22.49        9.18     13.32 o 
   1  24   2        3.88        9.82     12.61 o 
   2  24   2      129.63      183.26     21.23 o 
 -11   1   3      293.03      356.94     35.08 o 
 -10   1   3      280.64      395.06     33.33 o 
  -9   1   3       36.20       14.13      8.62 o 
  -8   1   3     3159.44     3067.13    211.35 o 
  -7   1   3      456.66      376.02      8.88 o 
  -6   1   3      540.21      485.78      9.07 o 
  -5   1   3      768.81      733.99     14.12 o 
  -4   1   3      500.94      377.04      7.22 o 
  -3   1   3      363.42      492.84      9.09 o 
  -2   1   3     3145.20     3396.43     32.11 o 
  -1   1   3    52251.78    51859.12    564.60 o 
   0   1   3    20080.61    22170.87    195.44 o 
   1   1   3     7032.63     6494.66     54.62 o 
   2   1   3      465.37      280.06      6.28 o 
   3   1   3     2471.31     2253.08     26.86 o 
   4   1   3      740.62      605.90     20.15 o 
   5   1   3     1374.62     1530.64     49.55 o 
   6   1   3     1714.62     1631.88     38.43 o 
   7   1   3       14.38       21.86      8.98 o 
   8   1   3     1141.53     1250.35     31.67 o 
   9   1   3        0.20       11.22     12.03 o 
  10   1   3      108.71       99.78     13.01 o 
 -11   2   3      140.84      123.66     17.67 o 
 -10   2   3        7.68        5.26      9.30 o 
  -9   2   3      120.28      117.68     14.26 o 
  -8   2   3       42.20       46.61      8.65 o 
  -7   2   3      191.16      204.02      7.95 o 
  -6   2   3      430.70      509.71     10.43 o 
  -5   2   3     2003.76     2229.92     25.76 o 
  -4   2   3        7.68       33.40      2.84 o 
  -3   2   3      759.01      733.37     11.51 o 
  -2   2   3     7116.13     7719.64     64.01 o 
  -1   2   3     9091.82    10441.30    108.56 o 
   0   2   3     9237.87    10079.76     94.15 o 
   1   2   3     4598.52     5122.23     50.20 o 
   2   2   3      595.75      596.52      9.56 o 
   3   2   3     1338.90     1304.20     17.09 o 
   4   2   3       20.47       57.82      3.85 o 
   5   2   3      114.37      125.79     11.78 o 
   6   2   3        5.01       -1.92      5.28 o 
   7   2   3       15.32       17.41      7.05 o 
   8   2   3       78.62       62.57     10.82 o 
   9   2   3       71.54       90.21     12.80 o 
  10   2   3        2.48       11.08      9.25 o 
 -11   3   3       72.27       72.97     21.49 o 
 -10   3   3      752.73      615.90     27.55 o 
  -9   3   3        0.16        1.69      7.99 o 
  -8   3   3     2546.27     2644.54     49.72 o 
  -7   3   3        0.63       -0.53      2.98 o 
  -6   3   3     5112.08     4729.29     45.99 o 
  -5   3   3     1506.07     1570.33     30.92 o 
  -4   3   3     2826.41     2521.61     24.13 o 
  -3   3   3     2257.79     2340.24     21.94 o 
  -2   3   3     1671.53     1467.34     24.30 o 
  -1   3   3      712.37      916.45     17.98 o 
   0   3   3      110.18      104.69      4.88 o 
   1   3   3     9140.57     8397.77     62.73 o 
   2   3   3       47.24       77.42      4.23 o 
   3   3   3    11990.91    11756.97     86.78 o 
   4   3   3     1460.57     1255.51     15.73 o 
   5   3   3     1688.63     1621.00     29.84 o 
   6   3   3     1493.60     1485.97     30.57 o 
   7   3   3        1.34       20.51      7.18 o 
   8   3   3     1444.69     1495.31     34.48 o 
   9   3   3        3.71        2.63      9.24 o 
  10   3   3      206.88      223.73     24.00 o 
 -11   4   3       10.04       -1.68     14.47 o 
 -10   4   3      147.81      138.87     16.09 o 
  -9   4   3      472.18      487.88     28.94 o 
  -8   4   3       15.89        0.23      5.28 o 
  -7   4   3      102.57      109.65      6.37 o 
  -6   4   3        9.23        8.15      4.54 o 
  -5   4   3      969.71      957.75     13.93 o 
  -4   4   3      688.22      613.37     10.26 o 
  -3   4   3        6.82        5.25      1.91 o 
  -2   4   3        0.68        7.70      2.16 o 
  -1   4   3     6187.52     5977.31     59.90 o 
   0   4   3       10.99       34.12      3.35 o 
   1   4   3       35.13       34.65      3.42 o 
   2   4   3      243.71      187.06      6.52 o 
   3   4   3      295.18      290.26     10.26 o 
   4   4   3      759.77      788.13     19.85 o 
   5   4   3      243.52      303.29     17.61 o 
   6   4   3      424.35      412.88     17.11 o 
   7   4   3        8.52        4.95      6.48 o 
   8   4   3        9.84        7.52     13.35 o 
   9   4   3       84.14       58.54     18.97 o 
  10   4   3        6.69        2.34     10.63 o 
 -11   5   3       59.40       75.73     15.18 o 
 -10   5   3      202.17      194.77     18.48 o 
  -9   5   3       15.50       29.68      9.60 o 
  -8   5   3     1743.76     1738.99     32.02 o 
  -7   5   3       77.61       59.70      5.88 o 
  -6   5   3     2171.01     1931.36     22.85 o 
  -5   5   3     2314.80     2165.75     24.33 o 
  -4   5   3      122.60      136.16      5.64 o 
  -3   5   3      940.41      844.90     11.87 o 
  -2   5   3      217.07      274.47      7.72 o 
  -1   5   3     5537.80     5825.58     72.55 o 
   0   5   3      186.36      246.35      9.12 o 
   1   5   3     4365.65     4494.43     50.25 o 
   2   5   3       65.66       38.11      3.15 o 
   3   5   3     4693.04     5101.00     42.88 o 
   4   5   3      819.98      834.81     12.49 o 
   5   5   3     1573.44     1591.37     29.48 o 
   6   5   3       41.96       49.06      8.07 o 
   7   5   3       60.57       61.57      9.59 o 
   8   5   3     1182.03     1129.36     40.67 o 
   9   5   3       11.22        1.70      8.90 o 
  10   5   3      364.49      397.20     34.20 o 
 -11   6   3       31.50       21.70     18.86 o 
 -10   6   3      124.56      101.08     15.35 o 
  -9   6   3      148.71      117.04     14.48 o 
  -8   6   3       16.29       24.97      8.37 o 
  -7   6   3     1007.96      965.28     19.18 o 
  -6   6   3        0.17        0.65      2.84 o 
  -5   6   3      619.92      638.32     11.90 o 
  -4   6   3        2.90        1.98      2.22 o 
  -3   6   3       32.99       93.12      4.67 o 
  -2   6   3     1451.31     1469.35     29.03 o 
  -1   6   3      973.18      881.19     17.53 o 
   0   6   3      485.37      574.52     12.48 o 
   1   6   3     1090.19     1162.41     16.69 o 
   2   6   3      789.40      864.60     12.10 o 
   3   6   3      349.40      313.88     12.99 o 
   4   6   3      598.29      714.40     11.99 o 
   5   6   3       10.98        8.59      5.16 o 
   6   6   3       96.51      115.43     10.54 o 
   7   6   3      184.66      144.72     15.09 o 
   8   6   3       65.56       73.12     10.82 o 
   9   6   3       50.03       43.83     15.35 o 
 -11   7   3        1.74       15.85     11.99 o 
 -10   7   3      107.14      117.99     15.47 o 
  -9   7   3      472.38      461.05     22.84 o 
  -8   7   3       14.85        5.69      5.91 o 
  -7   7   3      401.27      337.27     15.12 o 
  -6   7   3     1238.08     1273.44     18.48 o 
  -5   7   3     1946.76     2071.44     23.84 o 
  -4   7   3     2739.96     2697.94     27.43 o 
  -3   7   3     6318.33     6220.26     57.27 o 
  -2   7   3      135.20      179.76      6.92 o 
  -1   7   3      649.36      591.23     13.50 o 
   0   7   3      111.27      107.11      6.70 o 
   1   7   3     6153.86     6779.74     61.78 o 
   2   7   3      458.24      420.97      8.40 o 
   3   7   3     4699.54     4102.31     41.54 o 
   4   7   3     1946.91     1784.54     21.03 o 
   5   7   3      453.72      476.71     20.76 o 
   6   7   3      109.41       70.80     17.31 o 
   7   7   3       41.96       23.97     10.22 o 
   8   7   3      202.14      181.99     29.82 o 
   9   7   3       93.88       97.00     17.98 o 
 -11   8   3      148.52      208.04     21.06 o 
 -10   8   3       94.36       88.55     34.20 o 
  -9   8   3        9.71       18.53      9.60 o 
  -8   8   3      330.26      338.96     16.06 o 
  -7   8   3       39.71       59.04      5.80 o 
  -6   8   3       28.40       16.72      3.97 o 
  -5   8   3     1817.19     1637.34     21.08 o 
  -4   8   3     1985.40     2225.49     24.64 o 
  -3   8   3     3420.64     3662.44     38.48 o 
  -2   8   3     1656.93     1732.44     24.52 o 
  -1   8   3     2520.07     2832.52     36.62 o 
   0   8   3      608.53      536.63     13.50 o 
   1   8   3      290.79      285.43      9.13 o 
   2   8   3     6310.48     6625.53     62.05 o 
   3   8   3      217.95      397.55      8.95 o 
   4   8   3      223.54      279.24      8.41 o 
   5   8   3      162.41      181.68     15.80 o 
   6   8   3      513.08      434.05     23.25 o 
   7   8   3       32.60       31.91     11.11 o 
   8   8   3      187.74      222.17     22.36 o 
   9   8   3       23.36       29.86     13.94 o 
 -11   9   3        7.30        7.83     11.99 o 
 -10   9   3      220.10      259.57     21.47 o 
  -9   9   3        0.02       -7.99      7.99 o 
  -8   9   3     2002.98     1864.81     34.62 o 
  -7   9   3       50.97       62.81      6.18 o 
  -6   9   3     1031.02     1005.14     16.95 o 
  -5   9   3     1429.53     1251.66     18.37 o 
  -4   9   3     1984.17     1978.31     23.44 o 
  -3   9   3      284.99      200.35      8.36 o 
  -2   9   3      130.16      177.14      7.94 o 
  -1   9   3     3736.35     3493.89     44.05 o 
   0   9   3      129.54      145.88      8.61 o 
   1   9   3     1851.71     1743.92     28.61 o 
   2   9   3      227.16      199.85      8.76 o 
   3   9   3     1585.93     1609.96     24.05 o 
   4   9   3        1.81       -2.54      3.25 o 
   5   9   3       62.34       75.82     11.73 o 
   6   9   3     1848.16     1852.01     45.88 o 
   7   9   3      494.46      460.98     25.43 o 
   8   9   3      171.70      180.61     24.12 o 
   9   9   3       68.22       65.36     16.42 o 
 -11  10   3      125.47      109.62     25.43 o 
 -10  10   3        3.82        0.29     10.22 o 
  -9  10   3      526.28      486.14     36.11 o 
  -8  10   3      139.65      182.53     14.91 o 
  -7  10   3       41.15       47.46      7.11 o 
  -6  10   3      149.87      138.28      7.86 o 
  -5  10   3     1133.15     1082.83     17.50 o 
  -4  10   3      572.11      664.14     15.07 o 
  -3  10   3      412.31      415.00     13.27 o 
  -2  10   3      853.89      868.50     17.09 o 
  -1  10   3      468.03      576.89     18.15 o 
   0  10   3     3895.79     4266.81     44.94 o 
   1  10   3       65.97      103.05      6.88 o 
   2  10   3      143.42      173.05      8.99 o 
   3  10   3      403.72      425.60     12.21 o 
   4  10   3       60.89       42.54      5.64 o 
   5  10   3       33.75       38.99     10.22 o 
   6  10   3        9.25        1.32      8.68 o 
   7  10   3      263.27      239.19     49.55 o 
   8  10   3        5.86       18.75     12.08 o 
   9  10   3      393.95      357.94     63.58 o 
 -10  11   3      273.74      322.73     35.96 o 
  -9  11   3        6.36       -0.45     14.91 o 
  -8  11   3      860.44      824.33     34.12 o 
  -7  11   3       91.23       82.69      8.97 o 
  -6  11   3      828.74      845.60     16.64 o 
  -5  11   3     2090.04     2112.86     26.47 o 
  -4  11   3      173.95      153.77      8.96 o 
  -3  11   3      559.63      560.79     14.95 o 
  -2  11   3      232.96      177.66     10.63 o 
  -1  11   3     2087.14     2012.06     32.40 o 
   0  11   3      406.29      385.26     11.77 o 
   1  11   3      346.63      381.64     11.65 o 
   2  11   3       85.20      113.64      7.71 o 
   3  11   3      242.65      256.18     10.56 o 
   4  11   3      364.08      360.18     19.80 o 
   5  11   3     1872.22     1754.99     43.98 o 
   6  11   3       77.79       90.04     15.79 o 
   7  11   3       92.13      117.00     16.35 o 
   8  11   3       39.30       43.77     14.56 o 
   9  11   3        0.60       -5.18     12.98 o 
 -10  12   3       87.01      143.83     26.31 o 
  -9  12   3      545.34      620.48     39.03 o 
  -8  12   3      499.83      576.06     27.26 o 
  -7  12   3     1260.26     1233.09     21.93 o 
  -6  12   3       81.07       77.32      6.77 o 
  -5  12   3      258.42      217.85     20.76 o 
  -4  12   3       28.18        9.97      4.44 o 
  -3  12   3      479.20      464.06     13.94 o 
  -2  12   3      641.10      723.03     16.44 o 
  -1  12   3      327.64      215.78     15.72 o 
   0  12   3     3228.22     3021.13     37.24 o 
   1  12   3     1288.92     1141.58     20.70 o 
   2  12   3       86.01       73.32      6.86 o 
   3  12   3      278.51      231.97     10.84 o 
   4  12   3      615.00      649.92     16.45 o 
   5  12   3      181.18      134.27     15.80 o 
   6  12   3      381.68      360.39     24.09 o 
   7  12   3      818.84      770.10     52.62 o 
   8  12   3        5.10       10.76     12.61 o 
 -10  13   3      110.23      107.87     25.43 o 
  -9  13   3       15.32        5.57     11.46 o 
  -8  13   3      259.16      307.47     33.76 o 
  -7  13   3      199.11      185.01     11.89 o 
  -6  13   3      148.62      170.40      9.45 o 
  -5  13   3      724.97      744.70     18.37 o 
  -4  13   3     1158.25     1263.73     30.76 o 
  -3  13   3     3445.91     3500.16     46.50 o 
  -2  13   3       80.95       71.55     13.59 o 
  -1  13   3     1209.73     1231.62     35.22 o 
   0  13   3        2.49       -0.39      4.14 o 
   1  13   3      784.90      648.10     16.26 o 
   2  13   3       76.73       54.27      6.52 o 
   3  13   3      483.96      458.47     14.26 o 
   4  13   3      494.49      446.13     20.58 o 
   5  13   3       54.10       69.33     13.02 o 
   6  13   3       70.49       81.87     14.56 o 
   7  13   3      306.89      275.22     23.54 o 
   8  13   3        3.26       18.42     13.60 o 
 -10  14   3       15.83       14.91     18.42 o 
  -9  14   3      358.26      343.29     39.03 o 
  -8  14   3        0.98        0.15     10.33 o 
  -7  14   3      309.77      365.25     15.65 o 
  -6  14   3       34.60       71.21      8.18 o 
  -5  14   3        3.06        0.24      4.84 o 
  -4  14   3        5.45        6.07      5.12 o 
  -3  14   3     1995.23     1960.36     43.41 o 
  -2  14   3     2031.21     1901.12     42.48 o 
  -1  14   3        1.26       -5.62      7.02 o 
   0  14   3     5314.48     5344.13     57.82 o 
   1  14   3       23.45        8.69      5.19 o 
   2  14   3      898.25      963.87     21.88 o 
   3  14   3       40.11       61.95      7.38 o 
   4  14   3      259.89      297.29     13.03 o 
   5  14   3      236.62      201.68     23.24 o 
   6  14   3      394.01      500.28     27.59 o 
   7  14   3      309.45      270.42     23.54 o 
   8  14   3       54.68       75.84     17.33 o 
  -9  15   3        0.84       -5.31     15.79 o 
  -8  15   3      192.24      198.87     20.44 o 
  -7  15   3        0.18       -5.93      5.93 o 
  -6  15   3       36.95       33.96      7.28 o 
  -5  15   3      389.74      424.50     15.40 o 
  -4  15   3     1206.76     1204.60     61.83 o 
  -3  15   3     1036.17      884.92     36.83 o 
  -2  15   3      543.53      574.76     23.25 o 
  -1  15   3      160.38      151.43     11.12 o 
   0  15   3        2.93        4.28      4.89 o 
   1  15   3      607.44      606.62     17.09 o 
   2  15   3      493.76      468.50     15.49 o 
   3  15   3       23.80       28.79      6.49 o 
   4  15   3       70.73       60.54      7.80 o 
   5  15   3      175.73      197.63     20.15 o 
   6  15   3       18.39       25.39     23.68 o 
   7  15   3       55.57       38.61     24.99 o 
   8  15   3      195.43      222.38     23.54 o 
  -9  16   3      184.57      136.64     19.10 o 
  -8  16   3        4.03       -2.77     11.16 o 
  -7  16   3      122.94      130.86     13.62 o 
  -6  16   3      250.90      230.81     15.36 o 
  -5  16   3      220.99      221.17     25.88 o 
  -4  16   3       31.23       46.54     10.11 o 
  -3  16   3      152.10      140.64     14.84 o 
  -2  16   3     2565.98     2703.64     54.88 o 
  -1  16   3     1255.08     1158.36     30.21 o 
   0  16   3     3296.19     3271.51     43.05 o 
   1  16   3        6.91       13.41      5.88 o 
   2  16   3      170.15      176.32     16.71 o 
   3  16   3      414.71      402.93     15.38 o 
   4  16   3      484.25      454.74     16.28 o 
   5  16   3      240.10      239.20     36.83 o 
   6  16   3      246.85      248.26     23.25 o 
   7  16   3       84.21       96.36     17.95 o 
  -8  17   3       19.71       10.82     12.85 o 
  -7  17   3       28.19        9.91     11.99 o 
  -6  17   3      178.21      193.53     15.91 o 
  -5  17   3      817.95      753.14     29.15 o 
  -4  17   3     1177.20     1121.60     35.65 o 
  -3  17   3       97.22       66.88     27.19 o 
  -2  17   3       35.09       17.51      8.85 o 
  -1  17   3      392.68      363.98     20.46 o 
   0  17   3       72.06      108.71      9.72 o 
   1  17   3       16.76       10.58      8.86 o 
   2  17   3        9.69        1.03      5.64 o 
   3  17   3      182.17      197.86     15.70 o 
   4  17   3       71.94       72.41      9.30 o 
   5  17   3      307.98      245.90     22.63 o 
   6  17   3       30.24       42.53     15.79 o 
   7  17   3       25.85       20.58     14.48 o 
  -8  18   3       51.38       14.03     22.80 o 
  -7  18   3      288.22      257.50     24.12 o 
  -6  18   3      142.20      109.02     13.03 o 
  -5  18   3     1431.77     1396.00     41.23 o 
  -4  18   3      390.15      440.78     59.20 o 
  -3  18   3        3.06       -1.62      7.99 o 
  -2  18   3      652.59      572.80     25.40 o 
  -1  18   3      492.05      505.15     24.44 o 
   0  18   3       29.08       42.75     15.79 o 
   1  18   3       16.92       14.87      6.86 o 
   2  18   3     1066.29     1002.93     24.06 o 
   3  18   3      345.58      329.85     25.06 o 
   4  18   3     1486.22     1416.13     32.03 o 
   5  18   3      265.37      254.02     23.20 o 
   6  18   3       90.22       85.80     17.36 o 
  -7  19   3      105.18      117.38     18.85 o 
  -6  19   3        0.57        1.73     16.22 o 
  -5  19   3        4.42       -8.77      9.60 o 
  -4  19   3       85.96       77.21     22.80 o 
  -3  19   3        9.23        8.83     11.84 o 
  -2  19   3       45.70       45.16     11.78 o 
  -1  19   3     1534.30     1342.65     41.22 o 
   0  19   3       20.90       27.11     10.22 o 
   1  19   3       59.61       65.76     10.86 o 
   2  19   3      141.66      177.14     15.42 o 
   3  19   3      150.66      126.07     12.72 o 
   4  19   3        9.87        6.62      7.53 o 
   5  19   3        0.33      -15.79     15.79 o 
   6  19   3       19.67       -4.80     12.98 o 
  -7  20   3      106.38       90.33     22.80 o 
  -6  20   3       46.41       63.09     14.73 o 
  -5  20   3      400.77      455.60     27.20 o 
  -4  20   3      365.47      344.45     36.40 o 
  -3  20   3      289.16      290.14     22.94 o 
  -2  20   3      536.05      617.34     28.21 o 
  -1  20   3        3.20        5.12      9.86 o 
   0  20   3      438.53      466.60     25.06 o 
   1  20   3       41.12       32.47     11.78 o 
   2  20   3     1668.01     1559.73     37.29 o 
   3  20   3      212.71      215.67     17.15 o 
   4  20   3      576.07      643.93     21.77 o 
   5  20   3      142.28      162.79     31.13 o 
  -6  21   3        0.23       -7.32     11.36 o 
  -5  21   3       13.42       38.30     13.86 o 
  -4  21   3        2.84       20.40     12.08 o 
  -3  21   3      137.50      120.86     16.98 o 
  -2  21   3      481.25      499.38     26.35 o 
  -1  21   3       24.62       15.35     11.16 o 
   0  21   3       75.13       63.97     13.94 o 
   1  21   3       31.64       44.46     12.36 o 
   2  21   3      116.58      123.10     14.80 o 
   3  21   3        0.56       -3.32      9.00 o 
   4  21   3       11.23        0.58      9.73 o 
   5  21   3       88.92      115.76     30.69 o 
  -5  22   3      393.69      408.34     28.79 o 
  -4  22   3      228.92      288.11     36.40 o 
  -3  22   3      193.79      146.96     24.99 o 
  -2  22   3      537.19      599.55     44.73 o 
  -1  22   3      163.65      128.94     19.29 o 
   0  22   3      661.26      717.80     74.11 o 
   1  22   3        2.25        0.10     14.03 o 
   2  22   3      365.41      374.08     22.84 o 
   3  22   3      237.50      230.41     24.21 o 
   4  22   3      420.19      369.95     53.50 o 
  -4  23   3        2.88        1.06     11.73 o 
  -3  23   3        0.25        3.33     12.22 o 
  -2  23   3        2.02       -0.27     11.99 o 
  -1  23   3       17.13       18.51     12.08 o 
   0  23   3       74.57       75.16     15.73 o 
   1  23   3        1.75      -12.28     12.28 o 
   2  23   3       40.94       42.53     14.26 o 
   3  23   3        8.60       -0.75     10.24 o 
  -3  24   3      229.53      257.71     26.31 o 
  -2  24   3      195.35      197.14     27.19 o 
  -1  24   3       24.54        9.90     26.31 o 
   0  24   3      555.43      573.08     31.90 o 
   1  24   3        0.80       -3.26     11.80 o 
 -12   0   4      349.40      397.28     39.46 o 
 -11   0   4      193.69      128.04     24.56 o 
 -10   0   4       90.76       96.47     20.17 o 
  -9   0   4     1035.79      937.50     42.97 o 
  -8   0   4      385.78      449.90     28.94 o 
  -7   0   4      899.56      827.24     23.47 o 
  -6   0   4       52.43       65.60      5.06 o 
  -5   0   4     2179.78     2080.09     26.84 o 
  -4   0   4     2697.28     2756.26     41.86 o 
  -3   0   4      400.90      391.44     12.08 o 
  -2   0   4    82924.80    87281.41    946.60 o 
  -1   0   4    82892.31    85245.20   1296.19 o 
   0   0   4     2956.83     3236.97     61.39 o 
   1   0   4      101.10       28.36      4.21 o 
   2   0   4      128.87      288.99     14.91 o 
   3   0   4     3792.52     3593.41     48.89 o 
   4   0   4     3509.04     3236.97     77.18 o 
   5   0   4     1479.06     1418.09     49.11 o 
   6   0   4     1126.90     1182.18     47.36 o 
   7   0   4      573.44      461.30     33.33 o 
   8   0   4      108.56       74.54     19.29 o 
   9   0   4      365.10      379.07     41.66 o 
 -12   1   4        0.18       -5.26     11.78 o 
 -11   1   4        9.69       11.84     11.16 o 
 -10   1   4       11.21       18.86      9.92 o 
  -9   1   4       18.29       26.07      8.98 o 
  -8   1   4      344.81      340.81     18.57 o 
  -7   1   4      111.55      109.04      7.51 o 
  -6   1   4     3220.29     3377.91     28.96 o 
  -5   1   4      331.60      339.56      9.45 o 
  -4   1   4       23.35       47.02      3.91 o 
  -3   1   4     1409.86     1373.13     17.72 o 
  -2   1   4    21094.65    22389.71    233.67 o 
  -1   1   4      735.79     1270.57     22.94 o 
   0   1   4      212.44      101.47      7.89 o 
   1   1   4      214.13      325.79      7.74 o 
   2   1   4      242.74      201.33      6.24 o 
   3   1   4     3768.36     3590.64     54.43 o 
   4   1   4      116.29      212.42     14.56 o 
   5   1   4       59.11       67.81      9.92 o 
   6   1   4       53.87       54.05     10.96 o 
   7   1   4       15.28       10.52      8.68 o 
   8   1   4       62.96       36.25     10.63 o 
   9   1   4        8.73       15.38     10.46 o 
 -12   2   4      151.39      171.26     20.71 o 
 -11   2   4      450.70      436.91     26.84 o 
 -10   2   4      147.17      149.27     16.42 o 
  -9   2   4      854.32      829.36     39.90 o 
  -8   2   4      387.01      376.37     26.31 o 
  -7   2   4     1726.97     1533.59     20.18 o 
  -6   2   4       17.37        5.65      2.92 o 
  -5   2   4     4021.13     4011.32     35.68 o 
  -4   2   4     6891.62     6543.82     52.03 o 
  -3   2   4        7.61       34.95      5.79 o 
  -2   2   4    14509.33    14377.55    132.81 o 
  -1   2   4      228.90      392.47     12.10 o 
   0   2   4       38.35       77.16     12.72 o 
   1   2   4      730.10      954.74     13.78 o 
   2   2   4     3121.23     3742.93     36.22 o 
   3   2   4        3.69       13.47      2.67 o 
   4   2   4     2135.43     2015.49     40.25 o 
   5   2   4     2741.13     2801.86     52.05 o 
   6   2   4      518.25      464.59     27.44 o 
   7   2   4      630.19      650.58     22.71 o 
   8   2   4       27.98       39.23     10.10 o 
   9   2   4      153.50      183.05     17.17 o 
 -11   3   4        0.98       -7.02      9.92 o 
 -10   3   4        9.18        5.49      9.60 o 
  -9   3   4      121.93      134.56     14.56 o 
  -8   3   4      890.37      845.85     27.59 o 
  -7   3   4        7.36        8.66      3.50 o 
  -6   3   4     2371.38     2597.88     28.39 o 
  -5   3   4      252.41      262.73      7.67 o 
  -4   3   4        6.90       17.04      3.57 o 
  -3   3   4       80.35      124.50     11.14 o 
  -2   3   4     5126.92     5228.75     54.59 o 
  -1   3   4     1869.66     1872.87     29.68 o 
   0   3   4     2932.13     2315.36     30.36 o 
   1   3   4      580.21      409.86     12.31 o 
   2   3   4      308.14      258.23      7.14 o 
   3   3   4     2152.17     2655.66     25.90 o 
   4   3   4       29.36        1.30      4.13 o 
   5   3   4      354.38      476.02     17.46 o 
   6   3   4       61.49       58.40      8.88 o 
   7   3   4       90.53      106.93     12.23 o 
   8   3   4       25.51        2.43      9.14 o 
   9   3   4        2.20       17.80     10.69 o 
 -11   4   4      527.03      509.73     27.26 o 
 -10   4   4      973.41      991.16     33.76 o 
  -9   4   4      526.79      559.24     42.10 o 
  -8   4   4       93.24      111.88     12.70 o 
  -7   4   4     1574.32     1550.87     20.77 o 
  -6   4   4     1094.85     1107.27     16.28 o 
  -5   4   4     4614.91     4238.49     38.17 o 
  -4   4   4     2054.60     1908.62     20.83 o 
  -3   4   4      497.06      491.46     12.78 o 
  -2   4   4     1823.98     1788.19     19.93 o 
  -1   4   4      290.14      464.43     11.87 o 
   0   4   4      226.47      190.77      7.41 o 
   1   4   4      349.43      449.63      8.59 o 
   2   4   4     6989.31     6204.83     50.57 o 
   3   4   4       11.79       46.29      3.79 o 
   4   4   4     1482.70     1463.66     27.57 o 
   5   4   4      793.36      675.38     30.78 o 
   6   4   4      287.85      258.81     15.71 o 
   7   4   4     1207.64     1283.10     34.33 o 
   8   4   4      285.11      269.72     29.03 o 
   9   4   4      164.85      150.01     15.58 o 
 -11   5   4       47.81      102.61     16.42 o 
 -10   5   4      112.36      120.33     20.17 o 
  -9   5   4      526.25      413.61     21.68 o 
  -8   5   4      308.31      249.60     21.92 o 
  -7   5   4        4.43        2.03      3.42 o 
  -6   5   4        6.17        6.30      3.28 o 
  -5   5   4       54.89       61.49      4.72 o 
  -4   5   4     1091.38     1302.19     19.22 o 
  -3   5   4      127.28      149.76      7.34 o 
  -2   5   4     5129.49     4867.45     44.59 o 
  -1   5   4     1762.38     1446.79     21.47 o 
   0   5   4      957.71     1206.47     19.23 o 
   1   5   4      148.43      200.15      6.09 o 
   2   5   4      353.76      323.90      7.90 o 
   3   5   4       89.79       74.33      4.57 o 
   4   5   4       66.49       62.25      7.48 o 
   5   5   4     1390.34     1537.58     30.28 o 
   6   5   4        2.75        2.08      6.19 o 
   7   5   4      287.07      231.29     15.76 o 
   8   5   4       22.46       48.84     10.91 o 
   9   5   4       10.44      -11.46     11.46 o 
 -11   6   4      333.22      336.52     24.71 o 
 -10   6   4      779.46      800.69     42.10 o 
  -9   6   4        7.23        1.61      7.73 o 
  -8   6   4      159.28      162.63     14.88 o 
  -7   6   4     2565.20     2488.12     28.76 o 
  -6   6   4      358.29      351.61     12.18 o 
  -5   6   4     5753.01     5609.48     48.63 o 
  -4   6   4      602.31      591.17     11.31 o 
  -3   6   4     1950.77     1738.63     25.39 o 
  -2   6   4      186.73      108.15      5.39 o 
  -1   6   4     1774.00     1623.07     23.72 o 
   0   6   4     9164.85     8555.35     85.90 o 
   1   6   4      712.55     1050.46     14.49 o 
   2   6   4     4111.38     4087.68     36.51 o 
   3   6   4      192.44      151.48      6.32 o 
   4   6   4      958.35      965.12     21.65 o 
   5   6   4      161.28      132.79     10.82 o 
   6   6   4        2.78        0.04      6.03 o 
   7   6   4     1572.31     1801.68     50.87 o 
   8   6   4      105.44      108.42     16.98 o 
   9   6   4      237.34      315.80     26.35 o 
 -11   7   4       23.97       31.74     12.61 o 
 -10   7   4      205.96      185.45     18.22 o 
  -9   7   4        0.39       -2.63      8.06 o 
  -8   7   4        1.59        3.51      7.36 o 
  -7   7   4        2.13        3.06      3.94 o 
  -6   7   4       27.50       22.09      4.07 o 
  -5   7   4     1885.84     1982.14     23.68 o 
  -4   7   4      857.12      927.21     14.47 o 
  -3   7   4       13.83       17.07      3.62 o 
  -2   7   4     1817.26     1846.86     22.10 o 
  -1   7   4      538.01      609.84     23.28 o 
   0   7   4      123.25      119.49      7.60 o 
   1   7   4     1094.51     1061.20     17.25 o 
   2   7   4      466.08      432.62     11.87 o 
   3   7   4      166.09      146.02      6.45 o 
   4   7   4       31.46       18.39      4.29 o 
   5   7   4      630.65      615.49     21.67 o 
   6   7   4      337.95      296.49     39.46 o 
   7   7   4      434.21      352.14     26.31 o 
   8   7   4        7.99        2.11     11.46 o 
   9   7   4       33.62       18.52     13.60 o 
 -11   8   4      206.30      263.60     22.58 o 
 -10   8   4        0.45        7.41     10.11 o 
  -9   8   4      495.57      497.72     45.60 o 
  -8   8   4      274.53      318.52     50.40 o 
  -7   8   4     1813.99     1733.94     27.81 o 
  -6   8   4      522.64      518.07     12.32 o 
  -5   8   4     1259.94     1263.80     18.40 o 
  -4   8   4     1029.74      893.31     22.84 o 
  -3   8   4     1382.79     1427.24     23.10 o 
  -2   8   4       16.58       29.59      3.80 o 
  -1   8   4      150.26      150.53      8.71 o 
   0   8   4     5485.12     5529.43     84.55 o 
   1   8   4       41.23       45.09      4.92 o 
   2   8   4     1613.02     1553.61     18.56 o 
   3   8   4       19.14       12.26      3.99 o 
   4   8   4      606.73      573.67     17.12 o 
   5   8   4      959.63     1000.00     32.87 o 
   6   8   4      589.91      581.55     57.88 o 
   7   8   4      160.63      184.02     19.47 o 
   8   8   4       79.39       68.00     15.18 o 
   9   8   4      117.71      124.12     28.06 o 
 -11   9   4       82.94      105.36     17.98 o 
 -10   9   4      616.70      581.46     26.84 o 
  -9   9   4        0.03        1.75      9.65 o 
  -8   9   4      704.14      705.92     21.22 o 
  -7   9   4       10.77        2.61      4.36 o 
  -6   9   4      514.73      454.07     11.99 o 
  -5   9   4     1299.77     1320.46     19.39 o 
  -4   9   4     5398.27     5379.15     61.81 o 
  -3   9   4      406.89      389.17     14.93 o 
  -2   9   4        5.54        5.39      2.53 o 
  -1   9   4      359.93      388.84     16.05 o 
   0   9   4      670.97      697.58     19.31 o 
   1   9   4     1961.53     1885.65     29.24 o 
   2   9   4     1231.35     1300.54     21.26 o 
   3   9   4      490.70      492.21     15.19 o 
   4   9   4      454.14      416.05     15.07 o 
   5   9   4      592.95      637.84     39.90 o 
   6   9   4      581.08      615.30     28.17 o 
   7   9   4      143.68      108.18     16.35 o 
   8   9   4       44.77       50.55     14.56 o 
   9   9   4       96.31       90.35     20.61 o 
 -11  10   4       86.56      112.51     17.33 o 
 -10  10   4        0.17       -0.16      9.86 o 
  -9  10   4     1435.80     1512.42     40.53 o 
  -8  10   4      431.73      444.78     18.31 o 
  -7  10   4     2500.80     2578.87     31.56 o 
  -6  10   4      398.23      423.72     15.95 o 
  -5  10   4       17.68       25.62      4.43 o 
  -4  10   4      138.09      137.54      9.24 o 
  -3  10   4      202.30      117.41      7.86 o 
  -2  10   4     2155.08     2053.96     25.30 o 
  -1  10   4      664.39      651.35     16.87 o 
   0  10   4      307.12      231.39     11.75 o 
   1  10   4     1930.35     2226.25     34.68 o 
   2  10   4     1452.38     1456.36     23.25 o 
   3  10   4      125.54      118.86      8.11 o 
   4  10   4     1767.13     1579.37     30.30 o 
   5  10   4       62.90       27.31     20.61 o 
   6  10   4     1323.21     1313.90     40.29 o 
   7  10   4       60.22       53.62     13.47 o 
   8  10   4      169.39      165.20     20.44 o 
 -10  11   4      389.32      394.28     24.35 o 
  -9  11   4       88.77      122.08     21.92 o 
  -8  11   4      253.97      240.46     15.46 o 
  -7  11   4       57.21       55.72      6.62 o 
  -6  11   4       35.84       40.53      5.47 o 
  -5  11   4       22.13       31.95      5.48 o 
  -4  11   4     1011.58      937.59     20.51 o 
  -3  11   4     1091.51     1003.26     30.38 o 
  -2  11   4      883.05      924.11     17.42 o 
  -1  11   4      924.39      830.32     20.08 o 
   0  11   4       35.68       46.52      5.58 o 
   1  11   4      920.17     1011.91     19.37 o 
   2  11   4      169.09      146.64      8.98 o 
   3  11   4      228.44      260.55     11.20 o 
   4  11   4      154.40      149.11     13.02 o 
   5  11   4      963.84      955.68     35.08 o 
   6  11   4       31.99       52.28     12.70 o 
   7  11   4      202.35      133.01     17.60 o 
   8  11   4      276.23      293.08     25.43 o 
 -10  12   4        0.52      -14.03     14.03 o 
  -9  12   4      676.42      701.59     42.10 o 
  -8  12   4       18.83       21.24      8.05 o 
  -7  12   4      590.53      516.71     14.46 o 
  -6  12   4      109.16      161.29     11.29 o 
  -5  12   4     2772.96     2906.32     37.95 o 
  -4  12   4       63.70       42.98      6.43 o 
  -3  12   4       15.33       19.37      4.60 o 
  -2  12   4      870.93      787.59     24.81 o 
  -1  12   4      132.47      155.47     13.59 o 
   0  12   4      258.88      221.92     12.78 o 
   1  12   4       19.60       19.73      5.26 o 
   2  12   4     2015.84     1957.00     29.29 o 
   3  12   4        9.05        8.40      4.67 o 
   4  12   4      605.24      702.09     21.29 o 
   5  12   4      168.00      138.56     16.42 o 
   6  12   4      319.91      353.87     45.60 o 
   7  12   4       98.10      117.00     18.29 o 
   8  12   4        4.89       -6.14     12.40 o 
 -10  13   4      266.55      254.33     32.45 o 
  -9  13   4        0.26       -0.88     14.03 o 
  -8  13   4     1627.26     1654.30     44.26 o 
  -7  13   4       25.41       25.16      6.01 o 
  -6  13   4       28.04       66.46      7.92 o 
  -5  13   4      218.54      163.13     11.62 o 
  -4  13   4     1350.32     1249.04     25.17 o 
  -3  13   4     1590.85     1638.04     46.48 o 
  -2  13   4      278.16      265.18     27.19 o 
  -1  13   4     1064.77     1099.94     33.24 o 
   0  13   4        7.55        2.11      4.48 o 
   1  13   4      469.95      501.81     14.95 o 
   2  13   4      204.24      225.21     11.56 o 
   3  13   4      293.37      283.71     12.58 o 
   4  13   4       43.81       76.82      9.90 o 
   5  13   4      633.98      563.84     28.21 o 
   6  13   4      345.11      282.93     28.94 o 
   7  13   4       76.36       42.74     15.35 o 
   8  13   4       24.96       17.54     14.26 o 
 -10  14   4        4.36       10.52     17.54 o 
  -9  14   4      557.37      570.92     39.46 o 
  -8  14   4        8.86       -3.91     10.11 o 
  -7  14   4       31.61       29.56     12.15 o 
  -6  14   4        3.37       10.94      5.97 o 
  -5  14   4     1678.35     1632.90     44.64 o 
  -4  14   4      340.08      411.81     45.16 o 
  -3  14   4      596.25      667.75     53.50 o 
  -2  14   4       25.03       21.49     17.54 o 
  -1  14   4       32.79       22.18      6.99 o 
   0  14   4      463.68      517.00     21.39 o 
   1  14   4      239.64      246.39     12.45 o 
   2  14   4     1703.20     1611.16     27.62 o 
   3  14   4       66.17       45.83      7.00 o 
   4  14   4        4.91       -1.80      7.64 o 
   5  14   4      260.99      273.42     22.30 o 
   6  14   4      400.00      344.25     25.68 o 
   7  14   4       76.09       74.94     17.33 o 
  -9  15   4       28.91       56.13     19.29 o 
  -8  15   4      246.21      281.33     22.84 o 
  -7  15   4      220.66      217.07     14.69 o 
  -6  15   4      668.20      690.83     40.70 o 
  -5  15   4       98.27       75.29     12.36 o 
  -4  15   4       63.87       62.77     22.36 o 
  -3  15   4      749.06      806.49     35.52 o 
  -2  15   4     3661.61     3496.26     64.16 o 
  -1  15   4     3139.91     2962.98     47.07 o 
   0  15   4      405.63      433.10     15.07 o 
   1  15   4      123.86      127.25      9.88 o 
   2  15   4     1289.95     1141.08     23.82 o 
   3  15   4      240.97      294.94     14.37 o 
   4  15   4      258.26      248.83     17.52 o 
   5  15   4      407.56      338.97     48.67 o 
   6  15   4      102.89       67.99     15.47 o 
   7  15   4       18.97        1.32     13.02 o 
  -9  16   4      171.19      208.72     28.94 o 
  -8  16   4        3.40        6.47     10.87 o 
  -7  16   4      330.61      384.38     20.87 o 
  -6  16   4       13.33       26.80     11.11 o 
  -5  16   4      461.78      438.88     23.25 o 
  -4  16   4      200.02      170.34     16.71 o 
  -3  16   4       51.79       35.24     10.11 o 
  -2  16   4      411.50      431.06     21.70 o 
  -1  16   4     1003.59     1112.96     26.94 o 
   0  16   4       58.92       49.55      7.84 o 
   1  16   4       73.73       70.85     12.10 o 
   2  16   4     1386.65     1282.63     30.63 o 
   3  16   4      125.46       95.94      9.66 o 
   4  16   4      358.06      312.34     18.27 o 
   5  16   4       31.26        6.32     21.05 o 
   6  16   4        3.14       -1.36     17.10 o 
   7  16   4       86.29       70.96     17.67 o 
  -8  17   4      606.19      513.92     46.48 o 
  -7  17   4        2.89       -1.78      9.09 o 
  -6  17   4     1454.64     1405.79     40.93 o 
  -5  17   4       39.25       29.35     11.11 o 
  -4  17   4        4.07        5.53      9.06 o 
  -3  17   4       20.68       25.43      9.92 o 
  -2  17   4      454.70      454.44     23.87 o 
  -1  17   4     2372.86     2403.43     42.30 o 
   0  17   4        9.51       14.75      6.64 o 
   1  17   4      527.69      521.51     25.70 o 
   2  17   4      486.62      434.75     25.12 o 
   3  17   4     1531.59     1528.54     29.85 o 
   4  17   4      112.84      112.38     13.26 o 
   5  17   4       51.62       22.05     17.10 o 
   6  17   4       91.11      113.41     18.60 o 
  -8  18   4        0.07       11.40     21.05 o 
  -7  18   4       46.85       52.11     22.80 o 
  -6  18   4      111.85      103.12     27.63 o 
  -5  18   4      525.61      465.50     25.11 o 
  -4  18   4      198.15      182.72     19.29 o 
  -3  18   4        2.67       -7.36      7.36 o 
  -2  18   4      498.88      544.18     26.35 o 
  -1  18   4        3.06       -1.42      7.78 o 
   0  18   4       63.89       56.75      8.39 o 
   1  18   4       45.27       37.19      8.01 o 
   2  18   4      223.74      246.22     14.45 o 
   3  18   4        9.19        1.91      7.19 o 
   4  18   4      151.69      173.97     15.55 o 
   5  18   4       56.08       48.25     15.18 o 
   6  18   4       70.89      111.69     19.53 o 
  -7  19   4        1.03        7.68     11.46 o 
  -6  19   4     1200.84     1266.99     41.23 o 
  -5  19   4      174.98      167.30     18.48 o 
  -4  19   4      905.89      864.02     32.85 o 
  -3  19   4       45.02       88.58     15.18 o 
  -2  19   4       26.07       36.14     12.08 o 
  -1  19   4        8.42        8.48      9.06 o 
   0  19   4       82.42       72.39     11.38 o 
   1  19   4     2792.83     2566.19     91.61 o 
   2  19   4       12.43       25.55      8.40 o 
   3  19   4      812.20      776.95     24.30 o 
   4  19   4      187.66      161.54     16.01 o 
   5  19   4      116.67      129.03     31.57 o 
  -7  20   4       54.21       83.94     16.09 o 
  -6  20   4       30.60       17.03     11.73 o 
  -5  20   4        8.40       10.14     11.46 o 
  -4  20   4        2.16       -5.74     11.84 o 
  -3  20   4       53.38       89.65     20.61 o 
  -2  20   4       50.49       61.30     14.22 o 
  -1  20   4      862.35      861.46     81.56 o 
   0  20   4      624.62      620.06     40.34 o 
   1  20   4      323.06      313.04     20.68 o 
   2  20   4        4.43        7.46      9.19 o 
   3  20   4        2.59       -2.01      7.42 o 
   4  20   4        8.80       -4.26      9.43 o 
   5  20   4       18.21        8.84     14.27 o 
  -6  21   4      811.63      786.51     35.33 o 
  -5  21   4        1.07       -7.89     11.16 o 
  -4  21   4      441.24      438.96     42.97 o 
  -3  21   4      107.38      140.79     18.29 o 
  -2  21   4      110.90      104.47     16.35 o 
  -1  21   4      285.17      283.69     24.56 o 
   0  21   4      155.70      138.63     17.95 o 
   1  21   4     1168.30     1176.50     39.79 o 
   2  21   4      352.14      397.13     23.03 o 
   3  21   4      504.67      521.34     36.06 o 
   4  21   4       40.64        9.27     13.28 o 
  -5  22   4       17.42       10.92     17.98 o 
  -4  22   4        3.95        4.60     11.36 o 
  -3  22   4       16.38       13.60     12.70 o 
  -2  22   4      102.85       65.88     20.61 o 
  -1  22   4      142.76      135.88     18.60 o 
   0  22   4       34.23        2.31     11.11 o 
   1  22   4        5.24       14.03     11.73 o 
   2  22   4       26.30       26.64     11.29 o 
   3  22   4       55.61       59.84     22.37 o 
  -4  23   4      103.32       84.74     17.98 o 
  -3  23   4      344.41      371.40     28.21 o 
  -2  23   4      148.76      149.06     19.81 o 
  -1  23   4      548.82      616.08     31.93 o 
   0  23   4        6.86        5.81     12.36 o 
   1  23   4      226.73      221.21     23.25 o 
   2  23   4        0.57       -6.02     12.22 o 
  -3  24   4        7.59       -9.81     11.59 o 
  -2  24   4        9.47        7.35     24.56 o 
  -1  24   4       14.24       20.61     13.64 o 
   0  24   4       14.81       52.26     15.73 o 
 -12   1   5      403.56      403.37     61.39 o 
 -11   1   5      730.16      820.80     32.55 o 
 -10   1   5      823.01      847.71     31.57 o 
  -9   1   5        0.34       -5.70      6.82 o 
  -8   1   5     1105.34     1019.54     20.02 o 
  -7   1   5       54.73       54.66      5.75 o 
  -6   1   5     4984.28     4881.51     49.76 o 
  -5   1   5       71.25       73.71      5.48 o 
  -4   1   5     1426.22     1129.79     17.30 o 
  -3   1   5     4251.63     4053.15     39.99 o 
  -2   1   5    20050.83    20716.73    231.93 o 
  -1   1   5     4659.56     4376.46     64.90 o 
   0   1   5     2698.41     2784.00     41.23 o 
   1   1   5      658.85      526.95     10.94 o 
   2   1   5        6.45       11.55      2.79 o 
   3   1   5     2603.65     2661.43     30.13 o 
   4   1   5       21.73        6.80      6.58 o 
   5   1   5     2198.39     2226.04     50.87 o 
   6   1   5       79.65       83.31     12.70 o 
   7   1   5       22.21       28.09     10.73 o 
   8   1   5      456.80      378.96     21.83 o 
   9   1   5       12.00        8.06      9.30 o 
 -12   2   5        0.70       12.53     13.15 o 
 -11   2   5        2.54        4.80     10.49 o 
 -10   2   5      190.13      186.02     33.76 o 
  -9   2   5        0.26        6.42      7.73 o 
  -8   2   5        0.27       -4.00      4.00 o 
  -7   2   5       25.22       25.35      4.82 o 
  -6   2   5      184.79      219.94      9.96 o 
  -5   2   5        0.59        1.07      2.31 o 
  -4   2   5     1162.23     1213.28     18.15 o 
  -3   2   5     2783.86     3142.34     33.16 o 
  -2   2   5      260.08      203.03     12.92 o 
  -1   2   5      139.73      171.54      9.69 o 
   0   2   5     1684.40     1611.98     28.53 o 
   1   2   5      344.36      405.06      9.59 o 
   2   2   5       93.62      124.26      6.30 o 
   3   2   5     1130.46     1168.49     19.62 o 
   4   2   5       81.45       71.66      9.86 o 
   5   2   5        7.10       13.12      7.59 o 
   6   2   5      442.74      481.11     19.63 o 
   7   2   5      132.36      113.10     12.95 o 
   8   2   5       14.56        2.40      9.04 o 
   9   2   5       15.75       17.43     10.75 o 
 -12   3   5      250.31      242.30     23.25 o 
 -11   3   5      121.74      180.79     20.61 o 
 -10   3   5      548.40      519.70     27.19 o 
  -9   3   5      152.48      217.94     33.76 o 
  -8   3   5     1725.36     1633.17     38.04 o 
  -7   3   5       35.95       37.44      6.46 o 
  -6   3   5     4279.14     4158.15     38.80 o 
  -5   3   5       53.82       56.34      4.44 o 
  -4   3   5     9915.79     9931.67     85.82 o 
  -3   3   5     7199.15     7498.63     71.90 o 
  -2   3   5      208.41      287.50      7.14 o 
  -1   3   5     3247.95     3270.45     49.37 o 
   0   3   5     1389.03     1321.81     21.09 o 
   1   3   5     4345.12     3983.29     35.95 o 
   2   3   5     1944.22     2383.23     27.37 o 
   3   3   5     2331.25     2086.56     31.73 o 
   4   3   5      164.93      139.97     10.41 o 
   5   3   5     3047.73     3353.84     50.47 o 
   6   3   5       24.68       15.33      7.56 o 
   7   3   5       66.48       85.37     11.86 o 
   8   3   5      257.99      268.13     18.72 o 
   9   3   5        0.17       -9.59      9.59 o 
 -12   4   5       16.33       18.72     13.32 o 
 -11   4   5       32.86       34.20     12.40 o 
 -10   4   5       51.52       51.84     18.42 o 
  -9   4   5       56.78       55.60     11.16 o 
  -8   4   5      131.01      146.65     12.46 o 
  -7   4   5      248.04      253.52     11.02 o 
  -6   4   5      966.19      988.41     15.76 o 
  -5   4   5      167.93      181.31     10.55 o 
  -4   4   5      150.27       99.51      8.23 o 
  -3   4   5      634.63      598.43     19.30 o 
  -2   4   5      735.94      809.72     12.57 o 
  -1   4   5       71.41      150.31      8.35 o 
   0   4   5     1021.83     1187.53     29.37 o 
   1   4   5      310.28      318.21      8.13 o 
   2   4   5      284.43      357.88      8.88 o 
   3   4   5        5.91       17.01      3.56 o 
   4   4   5      128.49       87.38      8.86 o 
   5   4   5       86.39       77.84      9.67 o 
   6   4   5      452.38      477.57     36.29 o 
   7   4   5      133.49      154.54     14.32 o 
   8   4   5      155.00      142.96     15.21 o 
   9   4   5        0.22       -7.35     12.98 o 
 -11   5   5      145.60      181.36     19.81 o 
 -10   5   5        3.47       -3.39      9.24 o 
  -9   5   5       68.77       72.33     12.08 o 
  -8   5   5     4786.29     4864.99     53.22 o 
  -7   5   5      240.39      252.52     11.32 o 
  -6   5   5     2988.15     2819.49     30.24 o 
  -5   5   5      116.04      101.75      7.28 o 
  -4   5   5     5614.63     5541.38     53.33 o 
  -3   5   5     5829.68     5348.25     70.20 o 
  -2   5   5       66.43       99.30      5.12 o 
  -1   5   5      218.44      171.89      7.85 o 
   0   5   5      715.39      900.29     17.20 o 
   1   5   5     5446.17     5911.70     49.47 o 
   2   5   5       46.73       36.22      3.72 o 
   3   5   5     2023.50     2071.01     31.00 o 
   4   5   5       16.54       11.83      5.89 o 
   5   5   5      761.80      821.37     37.53 o 
   6   5   5      222.21      186.02     14.04 o 
   7   5   5      169.92      100.37     22.36 o 
   8   5   5      421.97      524.97     47.80 o 
   9   5   5        6.37       -1.75     13.64 o 
 -11   6   5       38.44       37.59     12.98 o 
 -10   6   5       18.85       18.57     10.49 o 
  -9   6   5      634.59      611.85     25.73 o 
  -8   6   5      398.35      436.50     14.21 o 
  -7   6   5      470.74      468.24     13.46 o 
  -6   6   5      732.64      759.26     14.42 o 
  -5   6   5      292.46      256.99      8.57 o 
  -4   6   5      175.24      169.37      8.08 o 
  -3   6   5       14.02       25.01      4.09 o 
  -2   6   5      825.92      798.65     13.17 o 
  -1   6   5      641.07      490.80     14.19 o 
   0   6   5     4371.57     4268.53     59.27 o 
   1   6   5      469.25      493.13     10.02 o 
   2   6   5     1781.36     1644.71     20.20 o 
   3   6   5        2.01        1.94      2.82 o 
   4   6   5      649.78      681.56     19.61 o 
   5   6   5      115.66      128.75     13.68 o 
   6   6   5        7.31        2.33      8.98 o 
   7   6   5        2.16        4.72     17.54 o 
   8   6   5        0.23      -11.46     11.46 o 
   9   6   5       90.85       88.79     18.29 o 
 -11   7   5       14.62       12.09     11.46 o 
 -10   7   5      135.28      179.73     17.95 o 
  -9   7   5       33.21       33.76     10.54 o 
  -8   7   5     1085.13     1112.39     32.78 o 
  -7   7   5      428.04      449.15     21.32 o 
  -6   7   5     4418.12     4416.96     42.74 o 
  -5   7   5     2074.67     2178.50     28.78 o 
  -4   7   5     2750.99     2649.53     36.25 o 
  -3   7   5     1854.39     2004.02     39.92 o 
  -2   7   5     2381.57     2246.11     25.97 o 
  -1   7   5      855.13      822.39     17.17 o 
   0   7   5      578.82      438.68     12.82 o 
   1   7   5     1511.22     1257.46     18.84 o 
   2   7   5      286.46      277.91      8.44 o 
   3   7   5     1335.93     1211.01     17.49 o 
   4   7   5     1298.89     1148.89     55.25 o 
   5   7   5      309.42      231.56     19.10 o 
   6   7   5      711.92      665.94     58.76 o 
   7   7   5       88.94       68.09     24.56 o 
   8   7   5      173.26      126.82     18.91 o 
 -11   8   5      222.77      228.51     49.99 o 
 -10   8   5       22.46        3.51      9.30 o 
  -9   8   5      611.73      591.76     25.40 o 
  -8   8   5      600.28      601.36     16.64 o 
  -7   8   5        4.78        1.41      4.19 o 
  -6   8   5      144.13      130.86      7.72 o 
  -5   8   5     1427.00     1468.33     22.74 o 
  -4   8   5      169.04      138.90     11.91 o 
  -3   8   5      363.86      386.55     11.99 o 
  -2   8   5       49.02      148.38      6.88 o 
  -1   8   5     1280.51     1721.90     27.43 o 
   0   8   5      613.63      692.58     19.58 o 
   1   8   5       54.56       86.56      6.64 o 
   2   8   5     3522.59     3481.43     39.92 o 
   3   8   5      130.96      134.38      8.18 o 
   4   8   5       10.61       37.68     16.22 o 
   5   8   5     1315.55     1201.48     51.74 o 
   6   8   5       40.87       22.31     24.12 o 
   7   8   5       53.76       32.53     13.24 o 
   8   8   5      145.96      176.11     26.31 o 
 -11   9   5       52.10       68.35     14.56 o 
 -10   9   5      443.84      465.57     41.66 o 
  -9   9   5      121.04      133.11     15.47 o 
  -8   9   5      753.82      826.50     19.50 o 
  -7   9   5       11.87        5.18      4.42 o 
  -6   9   5     2962.58     2719.90     31.59 o 
  -5   9   5     3543.62     3675.78     41.66 o 
  -4   9   5     3367.85     3311.72     43.46 o 
  -3   9   5       20.80       88.73     11.41 o 
  -2   9   5     3063.33     3177.83     34.50 o 
  -1   9   5     1667.06     1480.19     25.79 o 
   0   9   5        3.19        7.61      4.37 o 
   1   9   5     3932.04     4061.36     44.85 o 
   2   9   5       79.50       90.50      7.32 o 
   3   9   5     1015.89     1059.63     19.94 o 
   4   9   5       82.69       90.88     12.70 o 
   5   9   5      248.20      217.09     19.35 o 
   6   9   5      432.00      473.03     27.72 o 
   7   9   5      243.18      269.47     24.12 o 
   8   9   5      225.10      217.20     22.92 o 
 -11  10   5       70.39       35.14     12.61 o 
 -10  10   5      328.74      288.92     68.84 o 
  -9  10   5      101.33      142.49     15.73 o 
  -8  10   5     1434.83     1486.70     26.95 o 
  -7  10   5      898.02      771.61     16.76 o 
  -6  10   5       36.26       57.73      6.23 o 
  -5  10   5      255.71      340.73     13.50 o 
  -4  10   5      246.48      283.12     11.62 o 
  -3  10   5     2315.60     2553.26     37.54 o 
  -2  10   5       76.16       74.76      7.09 o 
  -1  10   5       76.84      102.20     10.86 o 
   0  10   5     2518.74     2548.68     38.62 o 
   1  10   5      382.09      430.06     13.16 o 
   2  10   5     1858.45     1951.05     40.25 o 
   3  10   5       59.19       45.44      6.02 o 
   4  10   5      137.94      135.66     15.11 o 
   5  10   5       12.67        0.53      9.24 o 
   6  10   5       20.72       -9.79     14.47 o 
   7  10   5       30.74       32.01     13.64 o 
   8  10   5       15.94       16.23     13.94 o 
 -10  11   5      665.68      723.75     30.58 o 
  -9  11   5       66.18       81.55     13.32 o 
  -8  11   5     1012.46     1228.69     24.66 o 
  -7  11   5       17.10       21.57      5.70 o 
  -6  11   5     1847.71     1735.51     28.29 o 
  -5  11   5      586.78      514.00     16.51 o 
  -4  11   5      475.55      506.68     15.10 o 
  -3  11   5      726.25      787.32     28.99 o 
  -2  11   5     1891.75     1836.86     31.71 o 
  -1  11   5      835.16      811.93     20.25 o 
   0  11   5      271.61      233.87     12.03 o 
   1  11   5     2143.08     2210.12     31.20 o 
   2  11   5       25.64       26.89      5.52 o 
   3  11   5       14.31        9.89      5.03 o 
   4  11   5      186.36      206.77     18.85 o 
   5  11   5      779.44      688.57     30.37 o 
   6  11   5      118.06      116.78     31.13 o 
   7  11   5      316.64      334.16     26.31 o 
   8  11   5      206.64      175.38     22.01 o 
 -10  12   5      357.84      381.49     38.59 o 
  -9  12   5      741.64      803.28     41.66 o 
  -8  12   5      458.30      431.34     15.77 o 
  -7  12   5      448.59      445.31     13.73 o 
  -6  12   5       23.85       44.50      7.61 o 
  -5  12   5      394.74      329.63     20.44 o 
  -4  12   5       30.40       44.20      6.27 o 
  -3  12   5     1545.08     1425.61     35.65 o 
  -2  12   5      826.64      734.93     20.39 o 
  -1  12   5        7.01       10.50      5.52 o 
   0  12   5     1899.42     1825.91     33.67 o 
   1  12   5       43.48       42.16      6.44 o 
   2  12   5      634.85      681.78     17.43 o 
   3  12   5        7.48       -3.55      4.67 o 
   4  12   5      663.21      622.82     28.44 o 
   5  12   5       30.79       19.29     11.78 o 
   6  12   5      267.08      246.77     22.22 o 
   7  12   5      186.03      181.69     24.12 o 
 -10  13   5      416.89      490.24     39.46 o 
  -9  13   5       10.66        5.26     13.15 o 
  -8  13   5      482.41      466.15     19.19 o 
  -7  13   5       46.98       51.24      7.94 o 
  -6  13   5      466.97      496.05     18.12 o 
  -5  13   5       20.51       29.50      6.45 o 
  -4  13   5     1995.01     1723.84     53.06 o 
  -3  13   5      219.67      237.11     17.36 o 
  -2  13   5      343.08      302.72     16.78 o 
  -1  13   5     1627.64     1526.39     30.37 o 
   0  13   5      812.38      816.52     19.75 o 
   1  13   5      293.25      329.32     13.07 o 
   2  13   5      208.79      186.77     11.01 o 
   3  13   5        7.75       19.01      5.84 o 
   4  13   5     2247.20     2282.31     53.91 o 
   5  13   5      594.86      520.46     27.55 o 
   6  13   5       57.56       30.59     13.32 o 
   7  13   5       40.64       39.18     14.56 o 
 -10  14   5      136.13      164.00     28.06 o 
  -9  14   5      309.06      240.30     28.94 o 
  -8  14   5        1.82       -7.01      7.01 o 
  -7  14   5      414.23      421.99     22.15 o 
  -6  14   5      108.37       95.50     10.32 o 
  -5  14   5      475.85      493.70     23.54 o 
  -4  14   5        2.09        5.58      7.89 o 
  -3  14   5     3034.11     3057.58     59.22 o 
  -2  14   5      557.71      548.76     50.43 o 
  -1  14   5       69.30       99.67     10.29 o 
   0  14   5      918.99      942.48     21.42 o 
   1  14   5       34.02       72.39      8.02 o 
   2  14   5      159.40      179.39     11.47 o 
   3  14   5       76.94       47.67      7.38 o 
   4  14   5      820.69      898.60     34.38 o 
   5  14   5      341.23      322.68     41.22 o 
   6  14   5       56.13       46.20     14.56 o 
   7  14   5      105.65      127.90     19.35 o 
  -9  15   5        4.15        2.63     14.91 o 
  -8  15   5      902.19      862.62     60.49 o 
  -7  15   5       10.10       12.42      9.60 o 
  -6  15   5       22.85       31.13     10.54 o 
  -5  15   5        1.78        7.89      8.68 o 
  -4  15   5     1213.12     1239.73     36.27 o 
  -3  15   5     1680.74     1752.68     62.27 o 
  -2  15   5     1096.27     1072.28     41.66 o 
  -1  15   5       22.61       10.11      6.76 o 
   0  15   5       48.35       78.24      8.56 o 
   1  15   5     1003.68      997.63     22.62 o 
   2  15   5      323.41      327.23     14.69 o 
   3  15   5        1.97       -2.64      5.73 o 
   4  15   5      281.77      236.39     30.69 o 
   5  15   5      192.71      195.52     21.68 o 
   6  15   5       79.84       71.40     29.82 o 
   7  15   5       20.40        2.63     13.94 o 
  -9  16   5      419.28      471.82     36.83 o 
  -8  16   5        3.75        5.09     12.22 o 
  -7  16   5      706.44      694.35     29.45 o 
  -6  16   5      130.94       97.24     15.47 o 
  -5  16   5       72.63       80.76     13.86 o 
  -4  16   5       88.19      116.73     15.18 o 
  -3  16   5     1305.18     1468.43     40.61 o 
  -2  16   5     1759.07     1739.63     44.02 o 
  -1  16   5     3247.55     3170.55     43.70 o 
   0  16   5      187.83      233.31     19.61 o 
   1  16   5      144.25      151.87     11.57 o 
   2  16   5      270.01      245.73     13.84 o 
   3  16   5      120.19      107.10     10.27 o 
   4  16   5      233.68      223.54     42.53 o 
   5  16   5      100.41       70.51     16.09 o 
   6  16   5       83.09       74.15     16.42 o 
  -8  17   5      282.00      284.14     33.33 o 
  -7  17   5       23.26       16.29     10.73 o 
  -6  17   5      250.31      283.52     22.92 o 
  -5  17   5        8.16       18.42     11.84 o 
  -4  17   5      166.91      163.53     17.67 o 
  -3  17   5      983.98      933.22     36.40 o 
  -2  17   5      109.46      119.20     14.84 o 
  -1  17   5       32.18       16.88      7.13 o 
   0  17   5       36.17       30.20      7.49 o 
   1  17   5      436.35      413.81     20.51 o 
   2  17   5      464.61      423.78     17.35 o 
   3  17   5      292.93      289.68     15.82 o 
   4  17   5        5.98        9.92     19.29 o 
   5  17   5       30.32       37.78     15.18 o 
   6  17   5       41.30       44.53     16.42 o 
  -8  18   5       44.65       35.08     20.17 o 
  -7  18   5      780.07      953.06     36.89 o 
  -6  18   5       22.99       24.62     11.99 o 
  -5  18   5     1043.91      944.28     80.68 o 
  -4  18   5      894.48      923.35     34.09 o 
  -3  18   5       20.08       14.19     10.22 o 
  -2  18   5      581.67      616.48     40.34 o 
  -1  18   5     2048.18     1830.02     74.68 o 
   0  18   5      386.40      348.19     16.69 o 
   1  18   5      103.18       82.19      9.97 o 
   2  18   5      500.79      451.14     18.07 o 
   3  18   5       77.77       66.40     10.03 o 
   4  18   5      147.32      159.07     20.44 o 
   5  18   5      111.14      102.69     18.48 o 
  -7  19   5       57.01       65.71     15.47 o 
  -6  19   5      386.36      395.25     28.94 o 
  -5  19   5        5.76        0.00     10.52 o 
  -4  19   5       23.84        9.65      9.92 o 
  -3  19   5      401.44      459.97     26.47 o 
  -2  19   5      207.47      199.93     20.15 o 
  -1  19   5      613.64      745.18     30.99 o 
   0  19   5      107.98      104.20     10.99 o 
   1  19   5       69.41       43.50      9.24 o 
   2  19   5        0.07        0.10      7.55 o 
   3  19   5      109.18       95.30     11.50 o 
   4  19   5       12.03        2.55     13.24 o 
   5  19   5       15.05        0.58     13.94 o 
  -7  20   5     1248.57     1362.35     63.14 o 
  -6  20   5        2.26        3.72     11.46 o 
  -5  20   5      667.02      629.39     30.58 o 
  -4  20   5      191.58      169.73     34.20 o 
  -3  20   5      237.22      278.35     23.54 o 
  -2  20   5        4.34        0.46     10.49 o 
  -1  20   5      175.55      259.60     22.32 o 
   0  20   5     1070.93     1087.25     61.65 o 
   1  20   5       10.95        8.67      8.61 o 
   2  20   5      874.61      909.03     25.60 o 
   3  20   5       14.87        0.82      9.62 o 
   4  20   5       33.60       18.91     15.35 o 
  -6  21   5        5.03       -5.59     11.46 o 
  -5  21   5       23.52       23.68     12.40 o 
  -4  21   5        0.50       -1.21     14.91 o 
  -3  21   5        4.68        1.07     10.96 o 
  -2  21   5      305.86      240.62     22.92 o 
  -1  21   5       86.35      116.33     18.42 o 
   0  21   5       58.61       77.05     19.73 o 
   1  21   5      202.12      200.17     18.26 o 
   2  21   5       20.83       29.21     11.10 o 
   3  21   5       42.32       42.11     10.61 o 
  -5  22   5      273.41      380.38     29.45 o 
  -4  22   5      126.14      121.72     18.57 o 
  -3  22   5      814.33      752.79     34.73 o 
  -2  22   5      451.42      508.24     28.51 o 
  -1  22   5      294.87      315.63     62.70 o 
   0  22   5      233.80      259.19     23.56 o 
   1  22   5       62.37       59.84     18.86 o 
   2  22   5      576.67      598.43     41.68 o 
  -4  23   5        7.51        0.96     12.98 o 
  -3  23   5        0.55       -3.88     12.36 o 
  -2  23   5       36.30       44.97     14.56 o 
  -1  23   5        9.35        2.98     12.22 o 
   0  23   5      191.48      150.82     20.77 o 
   1  23   5       83.38       74.39     18.02 o 
 -12   0   6      100.26      100.85     25.43 o 
 -11   0   6       29.77       33.33     16.66 o 
 -10   0   6        0.62       10.52     13.15 o 
  -9   0   6     2307.63     2501.18     72.79 o 
  -8   0   6       20.11       28.10      8.35 o 
  -7   0   6      903.44      887.94     28.06 o 
  -6   0   6      320.39      267.25     14.26 o 
  -5   0   6     5903.94     6532.30    102.61 o 
  -4   0   6       65.92       88.63      8.62 o 
  -3   0   6     4910.62     4615.83     64.46 o 
  -2   0   6    10852.79    10680.86    183.29 o 
  -1   0   6     5496.23     6161.73    114.01 o 
   0   0   6    15249.07    15227.18    247.31 o 
   1   0   6     4157.01     3852.37     71.91 o 
   2   0   6     3479.10     3276.58     51.07 o 
   3   0   6      802.77      786.66     35.08 o 
   4   0   6     2887.41     2783.57     75.42 o 
   5   0   6      314.72      206.09     24.56 o 
   6   0   6      589.18      603.37     37.71 o 
   7   0   6      597.69      642.83     42.97 o 
   8   0   6      406.34      618.45     32.45 o 
 -12   1   6        7.53       -6.14     11.16 o 
 -11   1   6       15.55        3.51      9.92 o 
 -10   1   6       40.62       49.56     11.78 o 
  -9   1   6       11.28       11.30      8.35 o 
  -8   1   6       71.95       55.51      6.88 o 
  -7   1   6      109.06       99.39      7.96 o 
  -6   1   6      971.14     1071.58     19.17 o 
  -5   1   6        0.65        2.70      4.64 o 
  -4   1   6        2.21       -2.01      2.58 o 
  -3   1   6      119.96       93.66      7.05 o 
  -2   1   6      552.60      636.00     23.68 o 
  -1   1   6       46.89       36.97      5.87 o 
   0   1   6        1.95        1.35      5.26 o 
   1   1   6     1136.99     1176.81     18.14 o 
   2   1   6      707.61      699.66     18.73 o 
   3   1   6      369.42      350.80     17.54 o 
   4   1   6      176.98      158.09     14.48 o 
   5   1   6        9.06        2.59      7.36 o 
   6   1   6       80.21       84.87     13.64 o 
   7   1   6       71.81       53.85     10.99 o 
   8   1   6        0.20        5.37     10.06 o 
 -12   2   6       28.89       38.12     21.05 o 
 -11   2   6      370.07      431.30     32.45 o 
 -10   2   6        7.79        6.37     16.22 o 
  -9   2   6     1246.36     1262.29     90.77 o 
  -8   2   6       40.22       46.50      6.30 o 
  -7   2   6     3765.88     3714.64     42.96 o 
  -6   2   6       11.76        9.43      3.95 o 
  -5   2   6     8223.77     8126.19     74.63 o 
  -4   2   6     2051.70     1951.98     25.57 o 
  -3   2   6     4885.65     5145.59     58.14 o 
  -2   2   6     4902.38     5096.20     95.59 o 
  -1   2   6       86.79       68.95      7.73 o 
   0   2   6     5072.13     5238.30     70.69 o 
   1   2   6       12.84       13.79      4.43 o 
   2   2   6     3733.99     3395.84     36.75 o 
   3   2   6       22.83       22.22      4.76 o 
   4   2   6     4552.84     4735.89     76.21 o 
   5   2   6       20.32       37.98      9.69 o 
   6   2   6      137.62      145.76     13.80 o 
   7   2   6      502.25      586.62     23.75 o 
   8   2   6      292.17      328.76     21.50 o 
 -12   3   6        0.07       -1.84     12.08 o 
 -11   3   6       28.96       31.51     12.36 o 
 -10   3   6      174.97      164.83     17.54 o 
  -9   3   6       41.51       30.86     11.40 o 
  -8   3   6       35.75       27.22      5.86 o 
  -7   3   6      526.52      508.52     14.35 o 
  -6   3   6        1.59        1.68      4.43 o 
  -5   3   6       14.56        9.28      4.70 o 
  -4   3   6     1265.89     1176.46     18.89 o 
  -3   3   6       69.53       68.89      7.14 o 
  -2   3   6      122.21      174.98      8.38 o 
  -1   3   6       59.82       85.89      8.67 o 
   0   3   6        0.75        4.52      3.90 o 
   1   3   6      802.98      785.16     14.76 o 
   2   3   6      101.87       98.69      6.27 o 
   3   3   6       15.84        8.87      4.24 o 
   4   3   6       61.92       70.25     12.17 o 
   5   3   6      334.48      289.69     16.88 o 
   6   3   6       32.29       25.80      8.88 o 
   7   3   6        1.31        4.82      8.64 o 
   8   3   6       46.84       63.73     16.71 o 
 -12   4   6       96.29      120.79     18.29 o 
 -11   4   6      182.95      254.13     22.30 o 
 -10   4   6      216.17      199.11     18.29 o 
  -9   4   6     2566.29     2662.24     53.94 o 
  -8   4   6      198.92      217.80     11.59 o 
  -7   4   6     3618.75     3406.05     41.10 o 
  -6   4   6       21.75       15.43      4.23 o 
  -5   4   6     3381.20     3380.80     38.45 o 
  -4   4   6     2518.21     2820.92     33.03 o 
  -3   4   6     2764.93     2623.56     28.71 o 
  -2   4   6     7762.79     7891.94     81.05 o 
  -1   4   6       50.49       26.87      4.24 o 
   0   4   6     2999.06     2757.22     42.78 o 
   1   4   6      374.85      363.16      9.36 o 
   2   4   6     4924.00     4643.23     42.85 o 
   3   4   6      267.61      251.93     10.23 o 
   4   4   6     1922.63     1781.65     33.99 o 
   5   4   6       61.32       46.52      8.71 o 
   6   4   6      347.31      419.43     20.23 o 
   7   4   6      494.21      504.22     49.55 o 
   8   4   6      100.78       86.51     26.31 o 
 -11   5   6       37.65       46.24     16.66 o 
 -10   5   6      756.91      733.77     29.13 o 
  -9   5   6       29.64       58.68     14.03 o 
  -8   5   6      508.97      501.21     15.21 o 
  -7   5   6        4.41        3.94      4.35 o 
  -6   5   6      856.70      873.36     18.01 o 
  -5   5   6       75.05       80.38      6.74 o 
  -4   5   6        9.70       28.25      4.86 o 
  -3   5   6     1038.07     1358.39     18.77 o 
  -2   5   6       11.07       20.82      4.09 o 
  -1   5   6      283.22      268.64     12.05 o 
   0   5   6      336.15      273.14     10.63 o 
   1   5   6      728.11      764.54     13.39 o 
   2   5   6      684.31      900.84     15.05 o 
   3   5   6      149.31      174.35      9.21 o 
   4   5   6      138.02      115.61     10.97 o 
   5   5   6      333.36      418.16     19.68 o 
   6   5   6       40.37       18.32     11.11 o 
   7   5   6        1.33       -3.51     11.16 o 
   8   5   6      126.42      146.08     21.92 o 
 -11   6   6      115.12      117.60     16.71 o 
 -10   6   6      100.51       66.94     13.02 o 
  -9   6   6      292.62      312.15     20.77 o 
  -8   6   6        0.22       -3.90      4.59 o 
  -7   6   6     1898.24     1753.26     27.40 o 
  -6   6   6       63.53       67.28      6.74 o 
  -5   6   6     2501.71     2389.99     30.83 o 
  -4   6   6     2088.90     1944.86     36.52 o 
  -3   6   6     3024.00     3131.77     33.89 o 
  -2   6   6     6252.29     6091.07     66.84 o 
  -1   6   6      752.87      803.90     17.25 o 
   0   6   6     5244.30     4975.44     57.72 o 
   1   6   6     1011.97     1260.45     24.80 o 
   2   6   6     3456.24     3256.20     33.31 o 
   3   6   6     1285.86     1151.53     20.46 o 
   4   6   6     1862.16     2050.13     48.36 o 
   5   6   6       61.89       90.15     14.26 o 
   6   6   6      391.54      503.12     28.21 o 
   7   6   6      341.04      294.50     25.40 o 
   8   6   6       94.17       99.42     32.01 o 
 -11   7   6        2.68       -2.71     10.22 o 
 -10   7   6      536.48      562.63     26.64 o 
  -9   7   6        7.75        4.29      8.35 o 
  -8   7   6       83.18       58.49      7.23 o 
  -7   7   6       61.83       56.08      7.00 o 
  -6   7   6     1607.13     1561.60     24.94 o 
  -5   7   6      407.40      415.28     12.42 o 
  -4   7   6       65.08       74.25     14.54 o 
  -3   7   6      332.91      381.99     10.11 o 
  -2   7   6       36.48       93.45      7.33 o 
  -1   7   6       93.90      100.12      7.46 o 
   0   7   6      268.16      292.07     11.65 o 
   1   7   6     3684.11     4122.11     39.08 o 
   2   7   6        2.32       24.21      4.74 o 
   3   7   6      422.96      437.82     23.20 o 
   4   7   6        2.67       25.43      9.92 o 
   5   7   6      171.15      160.59     17.23 o 
   6   7   6      106.08      114.74     23.68 o 
   7   7   6       27.84       30.81     14.47 o 
   8   7   6        3.36        2.81     13.94 o 
 -11   8   6      551.42      601.03     29.41 o 
 -10   8   6       10.69       14.27     10.11 o 
  -9   8   6       87.20       76.84     12.61 o 
  -8   8   6      123.89      123.81      9.72 o 
  -7   8   6      763.19      746.50     17.75 o 
  -6   8   6      999.93     1009.89     20.01 o 
  -5   8   6     6262.94     6361.61     73.09 o 
  -4   8   6      363.40      285.54     11.71 o 
  -3   8   6      170.09      163.77      7.65 o 
  -2   8   6     5077.39     4956.53     58.77 o 
  -1   8   6     1372.12     1710.30     28.09 o 
   0   8   6     3954.91     4032.42     50.63 o 
   1   8   6      213.44      309.22     17.34 o 
   2   8   6     1525.00     1656.18     25.59 o 
   3   8   6        0.92        6.75      4.45 o 
   4   8   6      392.74      465.40     24.49 o 
   5   8   6      439.55      427.00     53.93 o 
   6   8   6      488.81      524.35     44.29 o 
   7   8   6      197.87      192.82     21.06 o 
   8   8   6      238.23      213.26     23.87 o 
 -11   9   6       11.88       20.81     12.36 o 
 -10   9   6       69.22       67.50     13.32 o 
  -9   9   6       76.59       74.38     13.15 o 
  -8   9   6      263.93      289.43     13.79 o 
  -7   9   6      127.52      140.51      9.60 o 
  -6   9   6     1333.59     1256.08     22.55 o 
  -5   9   6       37.34       47.61      6.80 o 
  -4   9   6      862.23      836.43     20.00 o 
  -3   9   6      122.07      142.82      7.54 o 
  -2   9   6      833.54      915.08     23.45 o 
  -1   9   6      433.24      441.89     14.51 o 
   0   9   6     1940.06     1942.82     31.71 o 
   1   9   6     1526.62     1430.42     23.78 o 
   2   9   6       16.22       17.00      5.32 o 
   3   9   6     1282.87     1178.17     21.96 o 
   4   9   6      574.84      660.56     28.21 o 
   5   9   6      229.52      253.52     27.63 o 
   6   9   6       21.52       12.67     12.36 o 
   7   9   6        0.97       -1.75     12.40 o 
   8   9   6        4.27       -6.18     13.32 o 
 -11  10   6      281.47      337.83     37.27 o 
 -10  10   6       45.33       52.66     13.32 o 
  -9  10   6     1582.71     1717.39     43.07 o 
  -8  10   6       31.55       19.14      6.51 o 
  -7  10   6      188.10      204.08     11.59 o 
  -6  10   6     1551.27     1718.47     31.74 o 
  -5  10   6     1803.00     1749.85     31.07 o 
  -4  10   6      601.24      682.87     17.53 o 
  -3  10   6      780.02      661.57     19.24 o 
  -2  10   6      854.33      859.34     30.57 o 
  -1  10   6     1030.81      955.12     33.71 o 
   0  10   6     7249.47     6957.08     79.15 o 
   1  10   6      124.75      141.17     12.52 o 
   2  10   6       51.52       52.22      7.97 o 
   3  10   6      898.04      933.85     20.01 o 
   4  10   6      263.39      281.91     21.60 o 
   5  10   6      399.44      335.57     24.78 o 
   6  10   6      661.45      625.55     31.31 o 
   7  10   6      300.69      320.17     26.31 o 
 -10  11   6       91.67       66.37     13.86 o 
  -9  11   6       24.96        4.67      9.60 o 
  -8  11   6     3057.16     3111.53     54.18 o 
  -7  11   6       51.86       38.14      6.74 o 
  -6  11   6      331.44      319.84     15.35 o 
  -5  11   6        0.60        3.74      4.76 o 
  -4  11   6      367.58      357.60     13.16 o 
  -3  11   6       81.02       66.60     10.22 o 
  -2  11   6       23.57       21.92      8.27 o 
  -1  11   6     2220.20     2275.39     41.87 o 
   0  11   6      806.70     1089.04     21.35 o 
   1  11   6      175.21      144.67      9.72 o 
   2  11   6       17.80       12.33      5.44 o 
   3  11   6     1516.19     1605.22     33.01 o 
   4  11   6        5.95       -3.33      8.98 o 
   5  11   6       36.15       28.94     12.40 o 
   6  11   6      203.84      240.76     23.25 o 
   7  11   6       45.02       75.65     16.74 o 
 -10  12   6      101.31      106.18     23.68 o 
  -9  12   6      395.35      491.16     25.11 o 
  -8  12   6        2.53       10.39      6.44 o 
  -7  12   6        3.52        0.71      6.15 o 
  -6  12   6      696.13      648.08     19.95 o 
  -5  12   6      564.02      490.94     23.73 o 
  -4  12   6     1990.46     1791.46     79.81 o 
  -3  12   6     1858.28     1924.92     43.72 o 
  -2  12   6     1325.93     1211.27     26.83 o 
  -1  12   6      215.31      244.74     14.10 o 
   0  12   6     1653.26     1643.43     27.28 o 
   1  12   6      571.28      617.16     16.98 o 
   2  12   6      289.79      311.97     20.89 o 
   3  12   6      264.45      220.32     14.75 o 
   4  12   6     1700.06     1828.49     48.26 o 
   5  12   6        0.82      -10.22     10.22 o 
   6  12   6      254.41      308.47     25.73 o 
   7  12   6       52.15       52.62     16.74 o 
 -10  13   6       84.22       71.04     21.92 o 
  -9  13   6       36.45       56.90     12.40 o 
  -8  13   6      948.53     1031.12     27.82 o 
  -7  13   6      118.45      122.46     12.06 o 
  -6  13   6      232.56      245.72     22.29 o 
  -5  13   6      547.31      548.73     24.49 o 
  -4  13   6     1434.80     1592.17     40.61 o 
  -3  13   6      116.38      177.29     24.12 o 
  -2  13   6       16.43       16.18      7.05 o 
  -1  13   6     1388.00     1441.06     30.04 o 
   0  13   6       22.30       19.10      5.63 o 
   1  13   6     1030.68     1003.22     22.08 o 
   2  13   6      194.27      146.40     10.48 o 
   3  13   6     1786.62     1909.21     37.76 o 
   4  13   6        6.86        0.44     10.54 o 
   5  13   6      112.35       99.93     17.98 o 
   6  13   6      251.67      232.93     51.30 o 
   7  13   6       59.71       46.33     16.42 o 
 -10  14   6        2.21       -5.26     14.91 o 
  -9  14   6      371.67      415.69     34.20 o 
  -8  14   6       27.41       30.79      8.83 o 
  -7  14   6       31.45       11.50      6.90 o 
  -6  14   6      669.32      679.69     37.27 o 
  -5  14   6      171.18      186.99     17.67 o 
  -4  14   6      999.50      995.74     32.55 o 
  -3  14   6     1671.64     1794.27     85.95 o 
  -2  14   6     1722.90     1771.62     35.10 o 
  -1  14   6      493.34      513.24     19.15 o 
   0  14   6       82.87       84.36      8.64 o 
   1  14   6      728.25      735.40     19.50 o 
   2  14   6      571.83      620.06     22.66 o 
   3  14   6      641.89      627.81     22.45 o 
   4  14   6      433.08      442.58     52.62 o 
   5  14   6       43.32       33.02     14.22 o 
   6  14   6       73.09       76.76     17.36 o 
  -9  15   6       28.72       26.31     16.66 o 
  -8  15   6      140.13      149.69     18.29 o 
  -7  15   6       34.06       23.44     11.11 o 
  -6  15   6      105.27      131.28     21.49 o 
  -5  15   6      756.94      827.02     31.01 o 
  -4  15   6      938.99      858.66     42.53 o 
  -3  15   6      641.73      614.07     26.05 o 
  -2  15   6     1156.67     1294.17     30.55 o 
  -1  15   6     1094.55     1105.19     28.90 o 
   0  15   6      378.66      340.85     15.88 o 
   1  15   6     1850.37     1806.55     31.64 o 
   2  15   6        4.80        0.48      6.35 o 
   3  15   6      308.83      338.35     24.43 o 
   4  15   6      205.78      177.23     37.71 o 
   5  15   6      292.43      251.96     28.06 o 
   6  15   6      121.20      102.17     19.19 o 
  -8  16   6       24.13        7.21     11.11 o 
  -7  16   6      168.58      154.71     18.57 o 
  -6  16   6      537.61      566.90     26.97 o 
  -5  16   6      418.55      507.78     25.73 o 
  -4  16   6      710.61      819.67     58.32 o 
  -3  16   6      531.65      463.91     39.03 o 
  -2  16   6       26.72       24.30     10.49 o 
  -1  16   6        2.09       13.65      6.82 o 
   0  16   6      257.77      299.12     15.53 o 
   1  16   6      698.53      615.70     19.57 o 
   2  16   6      166.18      119.81     12.78 o 
   3  16   6       70.60       74.07     13.13 o 
   4  16   6      720.39      729.27     34.11 o 
   5  16   6       36.98       35.52     14.88 o 
   6  16   6       12.44       -4.64     13.94 o 
  -8  17   6      138.54      148.28     18.91 o 
  -7  17   6       60.05       42.58     19.29 o 
  -6  17   6     1221.05     1362.07     54.81 o 
  -5  17   6      695.61      722.58     30.69 o 
  -4  17   6       25.65       19.13      9.88 o 
  -3  17   6     1379.35     1307.21     40.31 o 
  -2  17   6     3675.31     3953.47     75.04 o 
  -1  17   6       80.78       82.84      9.65 o 
   0  17   6      112.03      125.38     11.12 o 
   1  17   6      641.49      664.76     20.61 o 
   2  17   6      264.15      246.90     15.19 o 
   3  17   6      790.19      818.84     27.37 o 
   4  17   6        0.51      -11.49     18.42 o 
   5  17   6      246.40      240.05     24.44 o 
  -8  18   6        7.95       29.10     13.60 o 
  -7  18   6      169.72      181.77     23.68 o 
  -6  18   6       40.30       48.87     25.87 o 
  -5  18   6      484.49      491.77     26.93 o 
  -4  18   6       18.91       25.87     11.16 o 
  -3  18   6      462.98      468.10     35.08 o 
  -2  18   6     1135.73     1024.25     39.03 o 
  -1  18   6      189.81      169.10     12.93 o 
   0  18   6      225.58      213.00     17.97 o 
   1  18   6      241.15      266.61     15.44 o 
   2  18   6      324.76      321.71     17.06 o 
   3  18   6       14.69       11.25     16.16 o 
   4  18   6      119.24      102.62     18.57 o 
   5  18   6       69.51       44.43     16.71 o 
  -7  19   6        7.30        1.90     12.70 o 
  -6  19   6      886.51      845.33     35.97 o 
  -5  19   6      186.94      132.17     17.95 o 
  -4  19   6       18.95       38.61     23.68 o 
  -3  19   6     1429.68     1599.33     80.24 o 
  -2  19   6      468.03      430.60     28.51 o 
  -1  19   6      756.22      868.70     24.54 o 
   0  19   6      433.64      487.56     19.31 o 
   1  19   6      560.33      624.54     21.41 o 
   2  19   6        3.33        3.65      8.18 o 
   3  19   6      504.75      517.40     26.45 o 
   4  19   6       35.30       39.26     29.82 o 
  -7  20   6       51.40       85.72     17.67 o 
  -6  20   6       12.94       41.31     16.22 o 
  -5  20   6        4.91        1.22     11.11 o 
  -4  20   6       13.35       -1.75     10.73 o 
  -3  20   6       84.46      160.32     34.64 o 
  -2  20   6        9.50      -10.06     10.06 o 
  -1  20   6      227.85      208.78     21.39 o 
   0  20   6      579.22      631.17     22.02 o 
   1  20   6       67.14       74.67     11.32 o 
   2  20   6      104.01      119.20     13.03 o 
   3  20   6        2.33       -1.38     10.09 o 
  -6  21   6      124.23      125.58     19.19 o 
  -5  21   6      192.06      229.66     24.09 o 
  -4  21   6      541.43      717.71     33.76 o 
  -3  21   6      529.58      554.95     29.75 o 
  -2  21   6      183.46      166.26     29.38 o 
  -1  21   6      935.30     1034.76     39.35 o 
   0  21   6      259.17      246.30     19.41 o 
   1  21   6     1238.71     1302.38     36.70 o 
   2  21   6        8.10        9.84      9.36 o 
  -5  22   6       17.08       21.77     14.22 o 
  -4  22   6        6.49        8.48     12.08 o 
  -3  22   6       61.47       62.33     29.38 o 
  -2  22   6       23.16       23.11     13.24 o 
  -1  22   6       89.13       83.15     17.33 o 
   0  22   6       90.71       70.47     14.12 o 
   1  22   6       34.94       38.37     12.60 o 
  -3  23   6      244.55      228.52     25.87 o 
  -2  23   6      135.44      160.02     21.33 o 
  -1  23   6      640.06      780.98     37.19 o 
   0  23   6      142.25      156.23     43.41 o 
 -12   1   7      112.75      113.56     17.95 o 
 -11   1   7        2.70       -7.61      9.60 o 
 -10   1   7     1452.91     1522.98     41.23 o 
  -9   1   7       22.74       17.04      6.33 o 
  -8   1   7      450.27      419.38     12.69 o 
  -7   1   7      367.15      393.66     13.01 o 
  -6   1   7      547.31      507.11     13.91 o 
  -5   1   7      221.14      221.03      8.87 o 
  -4   1   7     2185.67     2117.99     28.02 o 
  -3   1   7    17557.80    18075.79    211.15 o 
  -2   1   7    12508.78    12445.04    151.00 o 
  -1   1   7     4549.48     4360.49     74.11 o 
   0   1   7      936.77     1059.22     34.64 o 
   1   1   7      142.38       89.13      6.47 o 
   2   1   7      681.37      642.75     14.29 o 
   3   1   7     1656.22     1636.87     39.05 o 
   4   1   7      193.29      187.57     16.71 o 
   5   1   7     1547.93     1579.17     41.83 o 
   6   1   7      874.02      863.01     33.14 o 
   7   1   7      158.38      104.79     14.51 o 
   8   1   7      116.06      131.33     17.42 o 
 -12   2   7       72.62       76.73     16.35 o 
 -11   2   7       34.40       15.15     11.40 o 
 -10   2   7        2.22       23.76     10.96 o 
  -9   2   7       86.82       65.44      7.42 o 
  -8   2   7      258.58      332.96     13.12 o 
  -7   2   7      383.15      410.40     13.37 o 
  -6   2   7     1807.19     1896.90     29.62 o 
  -5   2   7      168.89      146.18      8.42 o 
  -4   2   7      118.84      160.96     13.29 o 
  -3   2   7     8347.92     8732.40     89.60 o 
  -2   2   7     1662.15     2093.48     53.98 o 
  -1   2   7      585.15      646.58     43.85 o 
   0   2   7      383.98      345.67     23.24 o 
   1   2   7        4.96       11.09      4.59 o 
   2   2   7       48.33       54.71      5.57 o 
   3   2   7      653.72      638.59     24.35 o 
   4   2   7       51.92       62.33     11.46 o 
   5   2   7        6.53        4.85      9.65 o 
   6   2   7        4.34        5.56     11.09 o 
   7   2   7       29.38        7.44     10.05 o 
   8   2   7       14.87       18.42     14.26 o 
 -12   3   7      411.96      372.28     27.29 o 
 -11   3   7      134.07      173.55     18.57 o 
 -10   3   7      690.27      687.92     28.21 o 
  -9   3   7       68.07       96.83      9.09 o 
  -8   3   7      891.06      838.34     19.29 o 
  -7   3   7       89.28       97.03     11.65 o 
  -6   3   7     1700.97     1590.48     25.16 o 
  -5   3   7      536.51      545.77     13.84 o 
  -4   3   7      985.94      925.59     20.30 o 
  -3   3   7     7791.00     8029.41     83.13 o 
  -2   3   7        4.08        9.65      4.13 o 
  -1   3   7     2686.95     2450.40     34.88 o 
   0   3   7       67.87       54.23      6.03 o 
   1   3   7     4523.48     4395.10     46.35 o 
   2   3   7        1.85       11.22      3.91 o 
   3   3   7     1363.98     1392.14     29.56 o 
   4   3   7      108.47       91.69     10.54 o 
   5   3   7      579.11      575.22     22.14 o 
   6   3   7      970.36     1014.70     30.18 o 
   7   3   7      796.84      957.21     39.07 o 
   8   3   7      213.74      268.21     48.67 o 
 -11   4   7       88.98       50.87     13.64 o 
 -10   4   7      194.95      287.42     22.01 o 
  -9   4   7       99.96      123.17      9.79 o 
  -8   4   7      125.43      101.17      8.74 o 
  -7   4   7      115.90       98.50      8.99 o 
  -6   4   7      130.72       88.04      7.54 o 
  -5   4   7       89.18       87.08      6.98 o 
  -4   4   7      192.14      170.15     10.26 o 
  -3   4   7      283.37      196.13     12.57 o 
  -2   4   7      333.39      333.44     11.34 o 
  -1   4   7     1845.49     1965.42     31.03 o 
   0   4   7        4.62       -1.72      3.47 o 
   1   4   7      372.77      354.60     11.90 o 
   2   4   7      161.81      170.28      8.10 o 
   3   4   7     1658.15     1936.70     41.89 o 
   4   4   7      230.63      201.07     14.04 o 
   5   4   7      209.92      189.76     14.75 o 
   6   4   7       72.51       43.41     14.26 o 
   7   4   7      231.84      235.69     24.56 o 
   8   4   7        0.09      -10.93     13.94 o 
 -11   5   7      111.62      151.43     17.98 o 
 -10   5   7      255.77      264.56     51.74 o 
  -9   5   7        6.32       24.91      8.80 o 
  -8   5   7      548.22      524.07     16.33 o 
  -7   5   7      199.10      188.27     10.81 o 
  -6   5   7     2614.44     2481.47     33.27 o 
  -5   5   7      998.94      917.80     19.87 o 
  -4   5   7      919.53      908.79     19.99 o 
  -3   5   7     1850.76     1859.41     30.76 o 
  -2   5   7      584.40      546.18     14.18 o 
  -1   5   7     4208.00     4279.80     52.09 o 
   0   5   7       71.85      118.46      8.58 o 
   1   5   7     4800.07     4989.95     46.33 o 
   2   5   7       90.56       79.71      5.93 o 
   3   5   7     1573.86     1630.78     64.19 o 
   4   5   7      237.00      239.08     15.21 o 
   5   5   7        3.19       11.48      9.86 o 
   6   5   7      324.85      316.94     25.43 o 
   7   5   7     1076.23     1127.52     43.10 o 
   8   5   7      467.20      463.61     33.76 o 
 -11   6   7       77.61       36.40     12.36 o 
 -10   6   7      493.12      548.89     26.35 o 
  -9   6   7       22.45       22.38      7.38 o 
  -8   6   7       20.28        8.21      5.63 o 
  -7   6   7      368.63      360.44     12.91 o 
  -6   6   7       33.55       38.37      7.47 o 
  -5   6   7       99.23      135.88      9.67 o 
  -4   6   7      575.89      592.24     16.26 o 
  -3   6   7      194.24      182.94      8.08 o 
  -2   6   7       14.07       14.74      4.37 o 
  -1   6   7      674.76      540.27     15.06 o 
   0   6   7     1643.23     1751.17     29.20 o 
   1   6   7      400.13      370.82     10.60 o 
   2   6   7       66.75       49.51      6.09 o 
   3   6   7      225.25      196.54     17.36 o 
   4   6   7       53.86       12.83      9.69 o 
   5   6   7      174.66      131.94     17.05 o 
   6   6   7      354.36      339.36     26.64 o 
   7   6   7       42.06       93.55     18.29 o 
 -11   7   7       34.49       71.06     14.84 o 
 -10   7   7       62.42       90.00     17.10 o 
  -9   7   7      267.96      239.01     15.32 o 
  -8   7   7      655.83      722.91     18.62 o 
  -7   7   7       54.59       57.30      9.75 o 
  -6   7   7     3175.50     3172.56     55.19 o 
  -5   7   7      312.55      314.59     13.39 o 
  -4   7   7      639.48      507.40     15.22 o 
  -3   7   7      677.14      721.06     14.37 o 
  -2   7   7       87.88       66.97      6.57 o 
  -1   7   7     5432.67     5789.87     66.95 o 
   0   7   7     2300.02     2200.22     34.08 o 
   1   7   7     3556.90     3485.05     41.62 o 
   2   7   7      222.90      251.32     10.90 o 
   3   7   7     1139.06     1015.56     33.42 o 
   4   7   7      694.89      798.00     46.48 o 
   5   7   7       78.02       61.47     13.94 o 
   6   7   7      204.98      168.83     20.77 o 
   7   7   7      359.25      358.39     28.44 o 
 -11   8   7       16.57       23.24     11.78 o 
 -10   8   7        0.35       -1.05     15.79 o 
  -9   8   7        2.05       -4.36      6.91 o 
  -8   8   7       99.14       96.30      8.86 o 
  -7   8   7      312.72      257.73     12.98 o 
  -6   8   7      122.67       72.73      8.49 o 
  -5   8   7     2347.14     2354.24     56.75 o 
  -4   8   7        3.23        7.28      4.33 o 
  -3   8   7      130.87      154.78      7.84 o 
  -2   8   7      519.85      460.38     14.77 o 
  -1   8   7     1581.64     1750.67     29.91 o 
   0   8   7     2076.43     1993.54     57.50 o 
   1   8   7      994.21     1080.12     20.89 o 
   2   8   7       81.19       99.21      8.15 o 
   3   8   7      125.38      144.02     15.50 o 
   4   8   7       38.11        3.51      9.30 o 
   5   8   7     2689.46     2664.05     62.30 o 
   6   8   7       41.48       22.20     13.60 o 
   7   8   7        4.13      -10.57     13.59 o 
 -11   9   7       57.46       59.94     14.22 o 
 -10   9   7      943.71     1004.53     41.22 o 
  -9   9   7      339.43      404.18     24.21 o 
  -8   9   7      210.77      217.77     16.08 o 
  -7   9   7      201.07      188.19     11.35 o 
  -6   9   7      362.64      313.89     14.64 o 
  -5   9   7       90.62       67.99     13.53 o 
  -4   9   7      208.93      167.65     10.42 o 
  -3   9   7      423.28      400.91     14.05 o 
  -2   9   7      987.37      957.31     21.61 o 
  -1   9   7     2236.63     2144.03     40.26 o 
   0   9   7       14.34        4.97      5.06 o 
   1   9   7     4455.24     4391.03     65.82 o 
   2   9   7      288.40      251.89     11.72 o 
   3   9   7      244.80      220.26     18.85 o 
   4   9   7      106.08       90.81     14.56 o 
   5   9   7     1919.36     2039.18     53.91 o 
   6   9   7       83.27       74.23     16.12 o 
   7   9   7      231.00      270.29     38.59 o 
 -11  10   7      114.38      106.90     29.38 o 
 -10  10   7      134.40      156.22     19.73 o 
  -9  10   7      127.93      114.97     18.42 o 
  -8  10   7        5.20       11.59      6.20 o 
  -7  10   7       94.72      122.00     11.28 o 
  -6  10   7      295.68      288.63     16.93 o 
  -5  10   7      779.12      763.83     20.13 o 
  -4  10   7      117.81       98.54      8.61 o 
  -3  10   7      135.34      139.17     10.32 o 
  -2  10   7     1438.32     1540.05     54.79 o 
  -1  10   7      212.95      267.12     13.96 o 
   0  10   7      316.84      395.24     27.22 o 
   1  10   7      213.26      193.07     11.01 o 
   2  10   7      292.23      272.52     12.75 o 
   3  10   7      149.68      128.40     15.50 o 
   4  10   7      688.58      711.28     40.34 o 
   5  10   7      325.13      319.62     25.33 o 
   6  10   7       54.75       14.03     13.32 o 
   7  10   7      206.09      211.89     23.87 o 
 -10  11   7      672.55      634.52     40.78 o 
  -9  11   7      238.70      303.60     18.23 o 
  -8  11   7      371.33      383.12     16.09 o 
  -7  11   7      174.56      168.81     12.91 o 
  -6  11   7      123.85      171.61     15.78 o 
  -5  11   7        2.11        3.63      4.99 o 
  -4  11   7      147.70      137.11     13.86 o 
  -3  11   7      717.22      702.79     31.96 o 
  -2  11   7      800.47      846.93     22.43 o 
  -1  11   7     2205.19     2292.64     37.88 o 
   0  11   7      169.98      162.60     12.51 o 
   1  11   7     1358.71     1455.38     32.92 o 
   2  11   7      105.93      112.73      9.65 o 
   3  11   7     1581.59     1711.36     45.69 o 
   4  11   7       68.54       42.89     12.98 o 
   5  11   7      675.47      736.46     33.33 o 
   6  11   7      140.86      157.37     20.46 o 
   7  11   7        3.95        3.27     13.94 o 
 -10  12   7       24.43       40.60     12.70 o 
  -9  12   7     1061.43     1100.42     29.36 o 
  -8  12   7      628.17      712.70     37.90 o 
  -7  12   7      131.76      126.60     11.62 o 
  -6  12   7      261.12      318.53     33.32 o 
  -5  12   7       59.87       48.59     10.11 o 
  -4  12   7      454.35      463.24     22.94 o 
  -3  12   7      430.72      389.95     16.69 o 
  -2  12   7     2010.49     2097.98     45.15 o 
  -1  12   7      170.45      228.08     13.98 o 
   0  12   7       52.65       47.14      7.08 o 
   1  12   7      156.82      162.75     10.99 o 
   2  12   7     1858.14     1874.23     31.26 o 
   3  12   7        6.38       20.17     11.16 o 
   4  12   7      165.67      148.02     18.22 o 
   5  12   7      202.64      169.87     20.35 o 
   6  12   7      289.93      195.33     26.75 o 
 -10  13   7       76.75      103.89     15.80 o 
  -9  13   7        0.68        0.88      9.69 o 
  -8  13   7       31.06       47.49      9.53 o 
  -7  13   7      411.20      336.86     33.26 o 
  -6  13   7      476.30      472.57     39.03 o 
  -5  13   7       11.14        5.39      8.35 o 
  -4  13   7      856.50      945.98     32.25 o 
  -3  13   7      582.08      668.00     26.81 o 
  -2  13   7      796.68      698.88     21.94 o 
  -1  13   7      502.29      432.57     17.66 o 
   0  13   7       43.42       46.24      7.39 o 
   1  13   7      944.85      923.35     25.32 o 
   2  13   7       19.73       36.99      7.26 o 
   3  13   7     1550.81     1649.25     46.46 o 
   4  13   7       92.70      116.54     29.38 o 
   5  13   7      272.28      262.40     27.63 o 
   6  13   7       40.02       39.39     15.47 o 
  -9  14   7      135.20      129.26     16.98 o 
  -8  14   7        9.75        3.24     10.22 o 
  -7  14   7      576.20      590.15     27.88 o 
  -6  14   7       39.53       19.38     17.10 o 
  -5  14   7      352.67      341.14     23.25 o 
  -4  14   7     1269.87     1348.04     39.05 o 
  -3  14   7      283.35      251.45     19.81 o 
  -2  14   7     1064.03      957.89     32.71 o 
  -1  14   7      401.41      446.37     18.55 o 
   0  14   7      190.30      169.28     11.65 o 
   1  14   7        0.14        7.51      6.41 o 
   2  14   7      872.30      917.78     25.19 o 
   3  14   7       27.36       -0.78     11.84 o 
   4  14   7      739.34      844.08     81.12 o 
   5  14   7      134.82      136.50     19.47 o 
   6  14   7       33.83       30.69     15.50 o 
  -9  15   7       29.39       21.05     19.29 o 
  -8  15   7       18.67       13.66     15.35 o 
  -7  15   7      201.63      191.80     19.47 o 
  -6  15   7      555.46      537.41     26.64 o 
  -5  15   7       10.72        1.51      8.85 o 
  -4  15   7      576.92      648.32     28.21 o 
  -3  15   7        4.59        0.45      8.85 o 
  -2  15   7       81.68       79.95     10.61 o 
  -1  15   7      474.21      420.30     25.37 o 
   0  15   7       11.28        8.59      6.79 o 
   1  15   7     1098.94     1131.44     25.44 o 
   2  15   7        8.23        8.16      7.00 o 
   3  15   7      764.70      729.65     38.59 o 
   4  15   7      180.88      157.48     20.46 o 
   5  15   7       41.33       60.58     16.71 o 
  -9  16   7       94.16      126.29     27.19 o 
  -8  16   7       58.82       45.67     16.66 o 
  -7  16   7      984.21      998.28     42.97 o 
  -6  16   7       16.39       27.00     11.84 o 
  -5  16   7      172.45      154.02     18.29 o 
  -4  16   7     1006.24      937.01     43.85 o 
  -3  16   7      140.53      154.45     21.49 o 
  -2  16   7      230.64      280.27     17.87 o 
  -1  16   7      642.13      613.85     19.68 o 
   0  16   7      671.90      676.76     25.14 o 
   1  16   7      434.28      389.46     17.72 o 
   2  16   7      906.76      912.04     25.31 o 
   3  16   7       21.65       11.99     16.66 o 
   4  16   7      447.58      409.46     29.07 o 
   5  16   7       24.62       24.77     15.79 o 
  -8  17   7       16.21       30.98     13.24 o 
  -7  17   7        0.44        2.91     11.73 o 
  -6  17   7     1434.52     1699.31     59.64 o 
  -5  17   7       17.31       -3.95      9.69 o 
  -4  17   7       90.94       86.52     15.79 o 
  -3  17   7      404.37      388.46     32.89 o 
  -2  17   7      503.14      459.49     22.96 o 
  -1  17   7      218.91      208.60     13.88 o 
   0  17   7      102.40      116.58     11.27 o 
   1  17   7      295.39      334.64     16.97 o 
   2  17   7       44.02       52.96      9.81 o 
   3  17   7      621.20      651.60     48.23 o 
   4  17   7      130.42      135.98     21.33 o 
  -8  18   7        2.26        0.88     14.03 o 
  -7  18   7      922.97      998.93     39.07 o 
  -6  18   7        1.36        9.65     15.79 o 
  -5  18   7      260.16      270.71     23.87 o 
  -4  18   7      770.31      789.76     69.28 o 
  -3  18   7        9.21       25.17     12.36 o 
  -2  18   7      159.83      178.94     19.22 o 
  -1  18   7      106.94       93.87     11.65 o 
   0  18   7      857.56      929.80     33.54 o 
   1  18   7        4.43        5.85      7.60 o 
   2  18   7     1360.79     1320.04     30.14 o 
   3  18   7        1.59       17.89     15.79 o 
   4  18   7      232.03      244.36     25.68 o 
  -7  19   7       11.27        1.20     23.68 o 
  -6  19   7      264.39      248.97     34.64 o 
  -5  19   7       38.33       51.47     14.84 o 
  -4  19   7       14.13        0.80     10.70 o 
  -3  19   7      278.05      356.26     27.19 o 
  -2  19   7      292.01      275.21     19.07 o 
  -1  19   7        2.05       -2.38      7.30 o 
   0  19   7        6.38       14.50      7.97 o 
   1  19   7      270.45      309.14     17.64 o 
   2  19   7       10.37        5.69      9.11 o 
   3  19   7       23.29        1.27     13.70 o 
  -6  20   7      136.06      159.79     20.77 o 
  -5  20   7      302.61      293.30     34.64 o 
  -4  20   7      213.82      206.24     21.96 o 
  -3  20   7      109.96      114.13     21.92 o 
  -2  20   7      261.62      244.71     25.43 o 
  -1  20   7        5.32        2.73      8.19 o 
   0  20   7     1036.93     1050.59     30.24 o 
   1  20   7        4.13        3.29      8.71 o 
   2  20   7      447.61      478.34     20.92 o 
  -5  21   7       82.91       55.05     15.80 o 
  -4  21   7       46.83       46.92     14.88 o 
  -3  21   7        6.26        3.07     18.86 o 
  -2  21   7       99.43       88.42     16.98 o 
  -1  21   7        2.41        5.73     11.99 o 
   0  21   7       96.33      102.60     16.71 o 
   1  21   7      100.97       92.65     12.45 o 
  -4  22   7       35.83       36.27     15.73 o 
  -3  22   7      225.84      317.26     27.59 o 
  -2  22   7      465.37      569.93     31.61 o 
  -1  22   7       45.50       55.79     15.80 o 
   0  22   7      436.51      426.67     25.07 o 
 -12   0   8      287.93      358.69     37.71 o 
 -11   0   8      253.45      243.80     29.82 o 
 -10   0   8       91.09      142.95     23.68 o 
  -9   0   8      838.27      863.20     30.37 o 
  -8   0   8     1097.12     1106.79     39.46 o 
  -7   0   8      882.81      905.37     23.05 o 
  -6   0   8        2.76       -0.31      5.24 o 
  -5   0   8       32.31       15.74      6.11 o 
  -4   0   8      646.06      767.37     34.20 o 
  -3   0   8    17254.16    16747.88    282.39 o 
  -2   0   8     1123.49     1201.48     41.22 o 
  -1   0   8       51.00       59.64     11.40 o 
   0   0   8     1048.46      886.64     34.20 o 
   1   0   8     1219.79     1202.27     23.99 o 
   2   0   8     3000.74     2936.48     51.44 o 
   3   0   8       17.14        2.63     10.52 o 
   4   0   8      983.34     1147.98     50.87 o 
   5   0   8      119.36       93.84     20.17 o 
   6   0   8      185.71      226.26     30.69 o 
   7   0   8      583.18      652.48     46.48 o 
 -12   1   8        1.43      -10.84     10.84 o 
 -11   1   8       29.35       40.14     18.42 o 
 -10   1   8        6.15        4.60      8.62 o 
  -9   1   8        1.67        1.31      5.56 o 
  -8   1   8        8.01        7.11      5.12 o 
  -7   1   8      132.66      171.02     10.58 o 
  -6   1   8       17.11        6.24      4.39 o 
  -5   1   8       67.02       63.13      5.82 o 
  -4   1   8     2376.51     2532.21     47.44 o 
  -3   1   8     3907.01     3983.47     63.87 o 
  -2   1   8      425.03      462.65     18.60 o 
  -1   1   8      670.35      757.20     18.39 o 
   0   1   8       55.53       28.64      6.82 o 
   1   1   8       69.55      114.57      9.49 o 
   2   1   8      292.42      318.53     17.92 o 
   3   1   8        4.97        5.38      7.11 o 
   4   1   8        9.66       20.81     10.22 o 
   5   1   8        9.44        6.58      9.92 o 
   6   1   8        0.83       -3.51     10.11 o 
   7   1   8      101.22      115.41     15.38 o 
 -12   2   8      271.48      347.01     26.67 o 
 -11   2   8      431.26      441.35     26.64 o 
 -10   2   8      133.33      154.51     48.23 o 
  -9   2   8      433.14      388.28     15.54 o 
  -8   2   8      185.99      161.58     10.71 o 
  -7   2   8      790.19      782.81     27.09 o 
  -6   2   8      263.57      257.78     14.29 o 
  -5   2   8      302.75      281.48     10.96 o 
  -4   2   8     1811.60     1964.93     32.46 o 
  -3   2   8     5219.35     5224.82     81.17 o 
  -2   2   8      174.91      167.87     13.32 o 
  -1   2   8       26.00       15.62      6.49 o 
   0   2   8     1638.88     1692.95     35.03 o 
   1   2   8       32.23       26.62      4.98 o 
   2   2   8      530.95      492.36     13.54 o 
   3   2   8       66.25       75.21     19.73 o 
   4   2   8     2246.22     2324.11     52.05 o 
   5   2   8      308.50      305.08     24.57 o 
   6   2   8       39.75       29.84     10.61 o 
   7   2   8      145.84      126.41     19.73 o 
 -11   3   8      158.82      153.55     17.67 o 
 -10   3   8        0.12       -4.79     11.84 o 
  -9   3   8       21.91       20.13      6.66 o 
  -8   3   8      142.78      130.24      9.75 o 
  -7   3   8       84.87       95.59      8.51 o 
  -6   3   8      520.10      445.00     13.86 o 
  -5   3   8      278.58      282.21     11.44 o 
  -4   3   8      987.20     1020.88     22.26 o 
  -3   3   8       23.58       23.08      9.57 o 
  -2   3   8      402.42      371.36     12.88 o 
  -1   3   8      121.21      138.66      9.42 o 
   0   3   8       61.87       46.16      6.74 o 
   1   3   8        3.35        4.84      4.03 o 
   2   3   8      404.60      378.79     14.83 o 
   3   3   8      151.99      170.03     13.29 o 
   4   3   8       34.14       43.29      9.63 o 
   5   3   8        7.43       -7.29      7.29 o 
   6   3   8       30.77       50.42     15.18 o 
   7   3   8       34.42        7.60     13.94 o 
 -11   4   8      134.41      118.34     17.05 o 
 -10   4   8        1.24       -1.00      8.98 o 
  -9   4   8      711.31      717.06     23.29 o 
  -8   4   8        0.98        0.13      4.99 o 
  -7   4   8     1170.48     1172.92     22.98 o 
  -6   4   8      327.12      374.76     14.10 o 
  -5   4   8     1328.26     1265.85     25.98 o 
  -4   4   8      136.28      159.05     10.45 o 
  -3   4   8       55.92       43.98      5.44 o 
  -2   4   8     1788.35     1921.11     36.06 o 
  -1   4   8      330.25      246.20     12.55 o 
   0   4   8     3620.95     3637.87     48.27 o 
   1   4   8      203.31      196.37      9.48 o 
   2   4   8      961.50      907.50     20.98 o 
   3   4   8       21.11       20.26      7.34 o 
   4   4   8      246.72      286.07     17.35 o 
   5   4   8      288.03      296.46     24.49 o 
   6   4   8      395.19      361.90     27.88 o 
   7   4   8      125.75      131.29     21.05 o 
 -11   5   8      136.38      158.27     18.91 o 
 -10   5   8       38.93       35.86     17.54 o 
  -9   5   8       79.55       79.78      8.92 o 
  -8   5   8       28.66       11.27      5.68 o 
  -7   5   8        6.70        6.35      4.99 o 
  -6   5   8      610.24      554.72     15.52 o 
  -5   5   8      465.75      453.26     20.43 o 
  -4   5   8      413.21      393.14     21.35 o 
  -3   5   8      776.25      736.62     29.34 o 
  -2   5   8        9.75        8.77      4.49 o 
  -1   5   8      523.70      445.84     14.67 o 
   0   5   8       55.48       96.07     12.08 o 
   1   5   8      112.95      121.81      7.55 o 
   2   5   8      265.73      241.28      9.99 o 
   3   5   8      223.59      246.65     20.44 o 
   4   5   8      264.61      298.20     23.20 o 
   5   5   8       40.27       25.65     12.70 o 
   6   5   8        1.25       -1.26     12.08 o 
   7   5   8        9.67        9.95     14.22 o 
 -11   6   8       54.99       35.28     12.08 o 
 -10   6   8      100.54       64.04     12.98 o 
  -9   6   8     1115.08     1154.44     30.25 o 
  -8   6   8        2.04       -2.16      5.04 o 
  -7   6   8     1209.95     1176.14     23.29 o 
  -6   6   8      200.01      189.01     10.66 o 
  -5   6   8     1099.10      974.23     22.92 o 
  -4   6   8      373.55      323.16     13.02 o 
  -3   6   8      482.78      441.63     19.22 o 
  -2   6   8      541.38      507.09     15.35 o 
  -1   6   8     1325.18     1341.78     48.79 o 
   0   6   8     1313.66     1235.45     24.98 o 
   1   6   8       35.04       48.48      6.71 o 
   2   6   8     1907.04     1915.84     29.39 o 
   3   6   8     1526.30     1469.68     54.37 o 
   4   6   8        7.79        2.29     17.10 o 
   5   6   8      116.58      130.63     18.57 o 
   6   6   8      780.99      796.87     36.89 o 
   7   6   8      309.10      294.54     27.82 o 
 -11   7   8       22.46        6.35     10.49 o 
 -10   7   8       47.97       32.21     11.46 o 
  -9   7   8      477.54      565.16     17.95 o 
  -8   7   8       34.83       31.00      7.47 o 
  -7   7   8      110.32      118.85      9.87 o 
  -6   7   8     1560.36     1592.96     30.93 o 
  -5   7   8       18.88        1.85      4.86 o 
  -4   7   8      824.06      846.20     20.51 o 
  -3   7   8      394.84      383.09     28.50 o 
  -2   7   8       20.36        7.89      4.65 o 
  -1   7   8      237.01      259.86     12.67 o 
   0   7   8      307.02      337.89     14.00 o 
   1   7   8      401.15      488.38     14.88 o 
   2   7   8       96.82      126.12      9.22 o 
   3   7   8        3.92        6.14     13.15 o 
   4   7   8      568.06      585.65     29.07 o 
   5   7   8      303.06      243.22     22.92 o 
   6   7   8        4.43       -5.42     12.36 o 
   7   7   8        0.16      -12.70     12.70 o 
 -11   8   8      157.70      167.99     19.19 o 
 -10   8   8        1.79       -8.68      8.68 o 
  -9   8   8      636.62      619.04     18.85 o 
  -8   8   8        3.71        4.11      5.40 o 
  -7   8   8      596.93      636.91     17.59 o 
  -6   8   8        5.16        7.19      6.16 o 
  -5   8   8     1491.82     1504.81     51.65 o 
  -4   8   8      440.12      413.88     14.96 o 
  -3   8   8      755.24      830.03     26.97 o 
  -2   8   8      864.53      819.72     36.11 o 
  -1   8   8      297.32      369.60     19.55 o 
   0   8   8     1660.55     1703.58     30.86 o 
   1   8   8       12.47        5.27      4.84 o 
   2   8   8      684.05      821.49     20.76 o 
   3   8   8      488.29      537.07     41.66 o 
   4   8   8      422.33      395.85     27.26 o 
   5   8   8      146.52      171.64     20.77 o 
   6   8   8      137.51      153.01     21.39 o 
 -11   9   8       11.89        5.70     11.16 o 
 -10   9   8       36.80       60.17     12.70 o 
  -9   9   8        6.41        6.14      7.59 o 
  -8   9   8      345.06      365.90     15.57 o 
  -7   9   8       15.27       19.83      6.94 o 
  -6   9   8     2004.42     2046.05     36.32 o 
  -5   9   8        2.50        5.21      7.84 o 
  -4   9   8      255.50      241.08     27.06 o 
  -3   9   8      645.55      733.56     49.11 o 
  -2   9   8      188.32      179.56     11.48 o 
  -1   9   8      160.97      155.69     11.06 o 
   0   9   8       18.33       17.14      5.91 o 
   1   9   8       43.86       53.33     11.85 o 
   2   9   8       25.67        4.53      5.23 o 
   3   9   8      404.91      373.85     32.89 o 
   4   9   8     1295.14     1376.92     43.29 o 
   5   9   8      129.41       65.46     34.64 o 
   6   9   8       58.13       29.71     17.10 o 
 -10  10   8      394.57      433.71     26.93 o 
  -9  10   8      341.67      419.22     16.89 o 
  -8  10   8       12.37        2.85      6.86 o 
  -7  10   8      531.93      549.38     19.72 o 
  -6  10   8      187.32      214.10     13.66 o 
  -5  10   8      356.06      437.20     16.26 o 
  -4  10   8      295.68      353.78     19.53 o 
  -3  10   8     1464.46     1303.97     35.97 o 
  -2  10   8      997.68     1055.61     24.45 o 
  -1  10   8       31.32       46.86      7.56 o 
   0  10   8     3366.39     3508.89     44.49 o 
   1  10   8      151.12      152.35     10.46 o 
   2  10   8      249.91      255.68     13.30 o 
   3  10   8      143.40      107.87     15.47 o 
   4  10   8      391.80      357.76     33.76 o 
   5  10   8       92.74       76.31     16.09 o 
   6  10   8       77.12       62.80     16.35 o 
 -10  11   8        3.61       -3.20     14.91 o 
  -9  11   8        0.31        7.16      6.90 o 
  -8  11   8      697.65      645.53     22.19 o 
  -7  11   8        0.33        1.94      7.28 o 
  -6  11   8      494.10      462.06     21.26 o 
  -5  11   8      475.48      511.99     57.44 o 
  -4  11   8      424.61      407.47     21.68 o 
  -3  11   8      132.52      113.13     21.49 o 
  -2  11   8       10.33       -2.78      5.28 o 
  -1  11   8     1097.57     1092.42     31.70 o 
   0  11   8        1.53       -2.53      5.08 o 
   1  11   8      354.91      353.45     14.61 o 
   2  11   8       63.65       83.94      9.04 o 
   3  11   8      305.76      327.77     34.64 o 
   4  11   8        2.49       -5.49     10.84 o 
   5  11   8      164.05      167.69     20.60 o 
   6  11   8      124.60      138.96     21.06 o 
 -10  12   8      232.69      261.78     22.32 o 
  -9  12   8      100.05      122.02     13.33 o 
  -8  12   8       12.47       13.43      7.90 o 
  -7  12   8      765.92      766.31     88.51 o 
  -6  12   8       30.38       20.36      9.86 o 
  -5  12   8      312.42      262.66     20.71 o 
  -4  12   8      177.86      164.04     16.74 o 
  -3  12   8      636.66      622.32     26.75 o 
  -2  12   8      988.11     1039.48     26.05 o 
  -1  12   8        3.89        5.75      6.23 o 
   0  12   8      539.17      557.32     22.02 o 
   1  12   8        0.10        0.02      5.44 o 
   2  12   8      203.00      201.68     12.67 o 
   3  12   8      356.59      339.12     24.78 o 
   4  12   8      585.44      591.19     40.78 o 
   5  12   8       60.61       72.72     16.61 o 
   6  12   8        1.16      -14.91     14.91 o 
 -10  13   8      234.64      242.93     30.69 o 
  -9  13   8      234.02      255.53     19.35 o 
  -8  13   8      187.44      234.57     21.39 o 
  -7  13   8        1.08        0.47      9.24 o 
  -6  13   8      361.32      343.29     23.54 o 
  -5  13   8      297.47      290.35     21.70 o 
  -4  13   8      519.44      522.50     50.87 o 
  -3  13   8      388.73      401.65     45.60 o 
  -2  13   8        7.32       14.72      7.38 o 
  -1  13   8       93.70      110.77     10.96 o 
   0  13   8        7.31        1.53      5.69 o 
   1  13   8      353.98      352.75     16.26 o 
   2  13   8        2.06        3.03      6.31 o 
   3  13   8      414.24      435.20     27.82 o 
   4  13   8       27.01       27.90     13.32 o 
   5  13   8      262.32      274.51     25.40 o 
  -9  14   8      124.88      115.39     17.67 o 
  -8  14   8        1.12        8.96     11.36 o 
  -7  14   8      411.66      444.53     49.55 o 
  -6  14   8       21.27       27.19     11.36 o 
  -5  14   8      798.13      840.50     72.79 o 
  -4  14   8       23.51       24.10     10.84 o 
  -3  14   8      102.59      115.70     15.47 o 
  -2  14   8      365.66      369.73     18.26 o 
  -1  14   8        6.45        8.15      7.92 o 
   0  14   8     1072.57     1079.95     41.14 o 
   1  14   8      119.83      132.67     11.27 o 
   2  14   8       42.60       67.18     10.70 o 
   3  14   8      565.77      543.73     30.65 o 
   4  14   8      186.87      224.04     25.43 o 
   5  14   8       94.20       94.93     18.85 o 
  -9  15   8        6.38       19.92     12.98 o 
  -8  15   8      513.83      511.29     28.51 o 
  -7  15   8        8.58        4.59     10.49 o 
  -6  15   8      249.20      258.46     33.33 o 
  -5  15   8       58.13       87.30     15.11 o 
  -4  15   8      467.67      460.79     24.78 o 
  -3  15   8       52.24       52.88     12.08 o 
  -2  15   8      447.57      399.78     20.51 o 
  -1  15   8       21.06       28.11      8.73 o 
   0  15   8       70.16       76.38      9.67 o 
   1  15   8      361.54      381.26     17.83 o 
   2  15   8       72.33       70.18     11.62 o 
   3  15   8      847.99      782.11     35.62 o 
   4  15   8        9.17       15.47     13.94 o 
  -8  16   8       74.61       71.28     15.73 o 
  -7  16   8      369.62      381.15     39.46 o 
  -6  16   8        0.38        0.00     10.54 o 
  -5  16   8        5.40       22.11     11.73 o 
  -4  16   8     1069.20     1196.21     56.13 o 
  -3  16   8       40.12       11.53     13.59 o 
  -2  16   8       53.68       68.33     13.83 o 
  -1  16   8        6.68       11.19      7.03 o 
   0  16   8      667.99      736.99     22.11 o 
   1  16   8      302.46      249.40     17.09 o 
   2  16   8       37.93       14.89      9.27 o 
   3  16   8       73.56       91.15     17.95 o 
   4  16   8       16.94       24.12     14.88 o 
  -8  17   8      254.73      220.34     38.59 o 
  -7  17   8       11.08        9.55     11.73 o 
  -6  17   8      219.13      181.15     21.08 o 
  -5  17   8      274.39      256.56     41.22 o 
  -4  17   8       62.55       68.98     14.88 o 
  -3  17   8      405.69      390.76     30.69 o 
  -2  17   8      265.02      265.25     17.86 o 
  -1  17   8       30.00       24.62      8.36 o 
   0  17   8        8.55        3.57     10.00 o 
   1  17   8      603.07      618.92     21.14 o 
   2  17   8       15.89       10.93      9.77 o 
   3  17   8      147.44      111.05     18.91 o 
   4  17   8       30.96       22.80     22.80 o 
  -7  18   8      418.31      387.57     82.00 o 
  -6  18   8      146.23      127.18     18.60 o 
  -5  18   8        6.38        2.61     18.86 o 
  -4  18   8      462.78      479.58     49.55 o 
  -3  18   8        1.54       -7.39      9.56 o 
  -2  18   8       78.98       90.09     12.95 o 
  -1  18   8        5.04       -4.71      7.40 o 
   0  18   8       37.42       39.58      9.36 o 
   1  18   8       18.84       20.74     13.29 o 
   2  18   8      119.27      129.04     15.20 o 
   3  18   8        1.67       -7.89     15.79 o 
  -7  19   8       79.67       74.64     17.07 o 
  -6  19   8      276.39      258.23     25.11 o 
  -5  19   8       61.35       28.42     16.66 o 
  -4  19   8       79.70      121.54     18.29 o 
  -3  19   8      228.15      244.53     23.25 o 
  -2  19   8      111.82      108.68     15.90 o 
  -1  19   8      375.23      442.37     21.02 o 
   0  19   8      204.53      170.47     14.40 o 
   1  19   8      368.34      426.18     32.28 o 
   2  19   8       71.39       63.25     18.21 o 
  -6  20   8        6.91        8.10     12.98 o 
  -5  20   8       20.47       28.41     14.22 o 
  -4  20   8        7.28        9.38     12.36 o 
  -3  20   8      102.24      101.21     17.95 o 
  -2  20   8        7.62        3.04      9.73 o 
  -1  20   8        1.53       -2.57      8.45 o 
   0  20   8       83.03      111.13     12.96 o 
   1  20   8        0.04       -7.21      8.69 o 
  -4  21   8      150.43      146.44     20.77 o 
  -3  21   8       87.22       99.37     18.91 o 
  -2  21   8      120.33      154.57     21.08 o 
  -1  21   8      236.06      261.38     17.49 o 
   0  21   8        0.34       -9.09      9.09 o 
 -11   1   9       52.53       89.21     21.49 o 
 -10   1   9      156.25      124.84     16.12 o 
  -9   1   9        1.46       -1.70      5.63 o 
  -8   1   9      840.38      829.59     20.35 o 
  -7   1   9        5.03       -1.18      4.53 o 
  -6   1   9      320.86      325.29     12.84 o 
  -5   1   9      246.62      236.55     11.73 o 
  -4   1   9     1937.03     2099.85     44.34 o 
  -3   1   9        3.87        6.29      5.24 o 
  -2   1   9     1595.90     1604.92     30.02 o 
  -1   1   9     1976.96     1982.97     40.91 o 
   0   1   9      169.06      199.92     14.56 o 
   1   1   9     3484.70     3722.44     44.52 o 
   2   1   9       27.79       42.52     10.22 o 
   3   1   9     1746.75     1923.88     47.12 o 
   4   1   9       15.73       34.57     21.92 o 
   5   1   9      111.99      110.66     16.35 o 
   6   1   9      618.03      644.00     27.23 o 
 -11   2   9       16.52       18.39     11.36 o 
 -10   2   9       62.39       99.40     46.04 o 
  -9   2   9       49.60       55.39     10.89 o 
  -8   2   9      438.30      519.86     16.63 o 
  -7   2   9        0.15       -4.04      4.04 o 
  -6   2   9       37.01       39.57      6.25 o 
  -5   2   9        0.13        0.97      4.94 o 
  -4   2   9      445.05      465.87     32.45 o 
  -3   2   9       15.79       16.70      6.49 o 
  -2   2   9      699.60      641.31     22.63 o 
  -1   2   9      135.86      114.82     12.70 o 
   0   2   9      230.26      213.92     15.47 o 
   1   2   9      591.39      571.90     16.33 o 
   2   2   9       55.15       72.87     11.78 o 
   3   2   9       14.85       12.28     27.19 o 
   4   2   9       27.47       17.98     10.54 o 
   5   2   9       50.02       47.56     11.45 o 
   6   2   9      123.77      131.28     20.35 o 
 -11   3   9       78.17       83.71     14.88 o 
 -10   3   9      426.50      307.16     32.01 o 
  -9   3   9       66.34       99.27      9.86 o 
  -8   3   9      762.70      827.11     20.49 o 
  -7   3   9        0.79        3.91      5.00 o 
  -6   3   9      847.14      758.48     21.93 o 
  -5   3   9      479.88      481.17     27.98 o 
  -4   3   9     1692.91     1594.54     38.45 o 
  -3   3   9      363.78      351.67     17.67 o 
  -2   3   9      408.43      460.90     24.30 o 
  -1   3   9     1190.91     1109.46     43.39 o 
   0   3   9     1749.97     1852.78     41.48 o 
   1   3   9     1009.65      952.32     21.74 o 
   2   3   9        0.14        5.21      6.54 o 
   3   3   9     2296.86     2405.55     43.94 o 
   4   3   9       25.65        6.30      8.13 o 
   5   3   9       29.94       10.67     31.13 o 
   6   3   9      103.57       38.48     15.73 o 
 -11   4   9       23.62        2.23     14.03 o 
 -10   4   9       72.44       79.85     13.32 o 
  -9   4   9      233.22      215.33     14.18 o 
  -8   4   9      180.51      174.66     11.47 o 
  -7   4   9      130.37      132.09      9.75 o 
  -6   4   9       11.81        8.61      5.91 o 
  -5   4   9      102.69      107.85     10.05 o 
  -4   4   9      310.41      295.47     19.53 o 
  -3   4   9       92.51       86.61     11.11 o 
  -2   4   9      495.42      544.98     24.27 o 
  -1   4   9       89.56       75.07      8.43 o 
   0   4   9       17.46        6.75      5.52 o 
   1   4   9       46.69       38.79      5.84 o 
   2   4   9        3.08        3.05      6.54 o 
   3   4   9       39.14       32.55     21.49 o 
   4   4   9        1.32        7.59     10.73 o 
   5   4   9      368.44      353.77     42.10 o 
   6   4   9        2.15      -11.78     11.78 o 
 -11   5   9        3.59       23.75     12.08 o 
 -10   5   9     1343.86     1497.63     42.45 o 
  -9   5   9      374.86      405.05     18.23 o 
  -8   5   9      319.83      276.21     14.02 o 
  -7   5   9       39.17       26.10      6.20 o 
  -6   5   9      306.56      360.03     21.61 o 
  -5   5   9      504.22      449.88     16.37 o 
  -4   5   9      572.60      557.03     33.33 o 
  -3   5   9      130.61      146.83     19.73 o 
  -2   5   9     1191.65     1431.21     26.97 o 
  -1   5   9     2304.77     2524.17     39.10 o 
   0   5   9      902.65      962.92     22.93 o 
   1   5   9     1826.82     1895.28     30.97 o 
   2   5   9       92.91       89.99     19.73 o 
   3   5   9      222.55      232.36     21.39 o 
   4   5   9       59.43       67.79     15.50 o 
   5   5   9      276.52      279.12     25.11 o 
   6   5   9       33.84       35.52     15.50 o 
 -11   6   9      224.69      282.50     23.25 o 
 -10   6   9      438.79      355.20     24.18 o 
  -9   6   9        3.46       -7.04      7.85 o 
  -8   6   9       10.94       14.63      6.30 o 
  -7   6   9      151.14      143.15     11.77 o 
  -6   6   9      210.52      244.87     20.42 o 
  -5   6   9      260.91      261.22     14.04 o 
  -4   6   9      214.69      282.83     26.75 o 
  -3   6   9        1.03        3.59      6.49 o 
  -2   6   9      557.98      638.76     33.41 o 
  -1   6   9      102.64      145.62     10.91 o 
   0   6   9      505.36      478.04     25.20 o 
   1   6   9       33.06       31.36      6.49 o 
   2   6   9      146.25      172.04     17.54 o 
   3   6   9      146.30      179.09     19.53 o 
   4   6   9       14.75       13.15     11.78 o 
   5   6   9       26.54       11.08     13.60 o 
   6   6   9        2.12        4.38     14.26 o 
 -11   7   9       85.47      129.03     21.49 o 
 -10   7   9      256.42      377.18     25.43 o 
  -9   7   9        1.91       -5.86      5.86 o 
  -8   7   9      550.47      565.66     17.94 o 
  -7   7   9      193.39      202.58     14.12 o 
  -6   7   9      782.95      868.47     23.29 o 
  -5   7   9        3.74        6.47      5.52 o 
  -4   7   9      654.99      742.70     26.64 o 
  -3   7   9      265.59      324.45     18.29 o 
  -2   7   9      594.62      551.29     17.16 o 
  -1   7   9      878.89      857.65     22.96 o 
   0   7   9      212.88      211.93     12.82 o 
   1   7   9     1198.20     1239.89     24.43 o 
   2   7   9      473.86      555.49     26.93 o 
   3   7   9      667.51      690.00     30.93 o 
   4   7   9        2.30       12.28     11.16 o 
   5   7   9      228.92      220.49     22.72 o 
   6   7   9       81.12       79.48     18.91 o 
 -11   8   9      151.62      158.15     32.89 o 
 -10   8   9       15.85       15.66     10.73 o 
  -9   8   9      246.81      251.87     14.67 o 
  -8   8   9       39.86       19.21      7.97 o 
  -7   8   9      614.70      535.85     19.65 o 
  -6   8   9       90.08       68.29      9.00 o 
  -5   8   9      782.73      761.65     22.63 o 
  -4   8   9      194.79      200.93     25.87 o 
  -3   8   9        3.73       12.07      7.59 o 
  -2   8   9      231.36      208.98     12.51 o 
  -1   8   9      267.03      269.49     23.09 o 
   0   8   9      152.28      149.07     10.07 o 
   1   8   9       86.29       80.00      8.31 o 
   2   8   9      189.69      173.18     17.67 o 
   3   8   9        8.59       12.60     10.84 o 
   4   8   9      369.10      378.37     27.59 o 
   5   8   9        2.24       -9.36     12.36 o 
   6   8   9        3.94      -10.96     13.64 o 
 -10   9   9      385.08      357.50     24.99 o 
  -9   9   9       78.00       74.38      9.36 o 
  -8   9   9      569.07      620.56     22.04 o 
  -7   9   9      810.80      893.53     25.11 o 
  -6   9   9     1265.84     1223.21     36.33 o 
  -5   9   9      245.73      242.39     28.45 o 
  -4   9   9      267.33      252.31     19.19 o 
  -3   9   9     1016.83     1039.04     85.95 o 
  -2   9   9      412.33      335.72     15.55 o 
  -1   9   9     1009.88     1028.96     24.53 o 
   0   9   9       15.90       15.63      5.89 o 
   1   9   9      164.06      167.69     11.21 o 
   2   9   9       73.53       82.61     14.22 o 
   3   9   9        2.70       -1.75      9.92 o 
   4   9   9      203.94      158.57     19.84 o 
   5   9   9      249.64      295.34     26.31 o 
   6   9   9       19.93       26.31     15.50 o 
 -10  10   9      151.35      128.05     16.71 o 
  -9  10   9      181.06      161.49     14.47 o 
  -8  10   9      204.42      182.54     14.53 o 
  -7  10   9      690.31      696.54     22.56 o 
  -6  10   9       25.24       32.67      8.73 o 
  -5  10   9      484.19      443.76     22.63 o 
  -4  10   9      483.23      433.24     22.63 o 
  -3  10   9       16.73        3.37     10.09 o 
  -2  10   9     1202.85     1200.55     26.79 o 
  -1  10   9      124.13      123.85     10.96 o 
   0  10   9       16.84       12.17      5.88 o 
   1  10   9      166.03      171.85     11.50 o 
   2  10   9      158.57      143.40     19.29 o 
   3  10   9       51.79       49.58     13.86 o 
   4  10   9       90.52       68.82     15.80 o 
   5  10   9       14.89        2.97     12.98 o 
 -10  11   9       97.60       91.96     15.80 o 
  -9  11   9        7.25       11.47      8.34 o 
  -8  11   9      425.77      434.12     20.38 o 
  -7  11   9       42.81       11.37      6.88 o 
  -6  11   9      518.42      483.93     24.99 o 
  -5  11   9      411.50      409.05     23.72 o 
  -4  11   9      717.38      742.40     28.83 o 
  -3  11   9      139.49      120.68     14.56 o 
  -2  11   9        3.36       10.66      6.67 o 
  -1  11   9     1422.31     1508.86     31.80 o 
   0  11   9        3.96       10.05      5.95 o 
   1  11   9       38.56       36.61      7.22 o 
   2  11   9        0.20        0.44      9.92 o 
   3  11   9      251.42      270.02     23.47 o 
   4  11   9        1.20       -9.21     11.78 o 
   5  11   9      205.73      312.64     27.47 o 
 -10  12   9        4.63        0.00     13.15 o 
  -9  12   9      214.23      182.40     15.65 o 
  -8  12   9       29.93       23.94     11.46 o 
  -7  12   9      367.00      391.24     26.31 o 
  -6  12   9        0.64        2.04      9.48 o 
  -5  12   9     1128.60      955.92     34.11 o 
  -4  12   9      196.44      210.94     18.91 o 
  -3  12   9       61.57       54.12     17.54 o 
  -2  12   9      861.42      887.49     34.20 o 
  -1  12   9      402.53      345.51     16.98 o 
   0  12   9      141.37      165.77     11.66 o 
   1  12   9        3.56       -5.54      5.93 o 
   2  12   9       61.51       69.86     14.22 o 
   3  12   9      113.55      101.77     17.05 o 
   4  12   9      115.38      104.25     18.57 o 
   5  12   9       45.46       33.19     15.47 o 
  -9  13   9        2.88       -9.41      9.41 o 
  -8  13   9       44.00       48.18     13.86 o 
  -7  13   9        5.52       -1.56      9.86 o 
  -6  13   9      534.24      526.20     61.39 o 
  -5  13   9      316.68      319.62     23.87 o 
  -4  13   9      210.23      170.47     27.63 o 
  -3  13   9      410.50      518.64     25.43 o 
  -2  13   9       63.72       43.02     11.36 o 
  -1  13   9      107.96      145.35     12.87 o 
   0  13   9       34.83       32.77      7.56 o 
   1  13   9        8.54       14.29      7.17 o 
   2  13   9      472.29      485.33     29.22 o 
   3  13   9      877.53      979.31     58.32 o 
   4  13   9       14.43       24.21     14.22 o 
  -9  14   9       99.69       87.87     16.98 o 
  -8  14   9       25.27       31.89     30.26 o 
  -7  14   9       61.05       55.08     14.56 o 
  -6  14   9       19.54       25.48     14.91 o 
  -5  14   9      739.13      652.38     29.75 o 
  -4  14   9       37.16       12.76     10.11 o 
  -3  14   9      305.82      292.42     22.01 o 
  -2  14   9      201.01      196.19     19.29 o 
  -1  14   9       33.52       30.77      9.09 o 
   0  14   9      452.95      446.80     24.94 o 
   1  14   9        2.11       -2.02      6.95 o 
   2  14   9      448.20      449.31     30.26 o 
   3  14   9        0.05      -12.08     12.08 o 
   4  14   9      196.79      197.86     46.04 o 
  -9  15   9      122.92      140.81     19.53 o 
  -8  15   9       20.21       13.77     12.36 o 
  -7  15   9       47.38       71.98     15.35 o 
  -6  15   9      364.04      402.98     27.88 o 
  -5  15   9      515.59      567.21     28.83 o 
  -4  15   9      777.51      700.90     31.61 o 
  -3  15   9        5.96       17.02     10.33 o 
  -2  15   9      104.38       74.35     13.94 o 
  -1  15   9      120.88      137.63     11.91 o 
   0  15   9      256.06      249.70     15.26 o 
   1  15   9        1.69       -1.39      7.19 o 
   2  15   9      189.37      190.58     21.06 o 
   3  15   9      181.72      214.90     24.09 o 
   4  15   9        2.49        3.32     14.56 o 
  -8  16   9        4.07        0.39     12.36 o 
  -7  16   9      117.61      119.20     18.60 o 
  -6  16   9      116.35      117.74     18.22 o 
  -5  16   9      329.13      381.13     39.46 o 
  -4  16   9       21.88       15.65     12.08 o 
  -3  16   9     2058.95     2265.54     56.74 o 
  -2  16   9       17.05        0.08      9.86 o 
  -1  16   9        0.80       -0.30      7.12 o 
   0  16   9      450.39      477.65     19.36 o 
   1  16   9        2.87       -2.87      7.63 o 
   2  16   9      578.92      636.80     33.14 o 
   3  16   9       47.37       24.99     14.88 o 
  -7  17   9       15.55        5.30     12.85 o 
  -6  17   9      170.11      146.40     19.84 o 
  -5  17   9      257.35      269.65     24.18 o 
  -4  17   9       62.72       63.65     15.47 o 
  -3  17   9      166.43      154.94     19.73 o 
  -2  17   9       40.74       17.47     11.02 o 
  -1  17   9       43.26       33.17      9.39 o 
   0  17   9      137.91      156.51     13.83 o 
   1  17   9        4.54       10.73      8.62 o 
   2  17   9       13.43      -11.44     19.73 o 
   3  17   9       53.68       40.96     16.71 o 
  -7  18   9      350.11      328.23     27.91 o 
  -6  18   9        0.08        5.09     14.03 o 
  -5  18   9      280.60      337.95     27.55 o 
  -4  18   9      373.05      516.52     54.81 o 
  -3  18   9      713.00      720.65     34.09 o 
  -2  18   9       10.26       27.84     10.42 o 
  -1  18   9      179.42      179.55     15.06 o 
   0  18   9       92.38      104.26     12.57 o 
   1  18   9        2.92       12.91      9.25 o 
   2  18   9      370.48      371.69     74.54 o 
  -6  19   9       12.95       18.12     13.60 o 
  -5  19   9       30.33       39.45     14.96 o 
  -4  19   9       99.03       57.46     28.06 o 
  -3  19   9      281.59      302.06     26.64 o 
  -2  19   9       97.41       78.23     13.89 o 
  -1  19   9      196.26      196.42     17.73 o 
   0  19   9       41.66       45.99     10.80 o 
   1  19   9       28.13       19.63      9.88 o 
  -5  20   9      136.22      116.92     18.91 o 
  -4  20   9      176.94      189.41     22.63 o 
  -3  20   9      154.60      147.15     20.44 o 
  -2  20   9      374.00      396.01     24.62 o 
  -1  20   9      269.68      226.46     19.51 o 
   0  20   9      330.62      359.03     28.73 o 
 -11   0  10      679.32      798.06     46.48 o 
 -10   0  10      454.50      504.50     53.93 o 
  -9   0  10       58.31       56.09     12.36 o 
  -8   0  10        9.93       46.30     11.46 o 
  -7   0  10     1820.47     2120.12     39.63 o 
  -6   0  10        0.68       12.72      7.44 o 
  -5   0  10      443.25      377.11     28.06 o 
  -4   0  10        5.13       -7.89      8.77 o 
  -3   0  10     1195.17     1114.65     44.73 o 
  -2   0  10     1650.69     1536.49     52.62 o 
  -1   0  10      344.19      363.07     25.43 o 
   0   0  10     2222.21     2260.00     65.77 o 
   1   0  10        4.21       22.51      9.24 o 
   2   0  10     1018.00     1103.25     50.87 o 
   3   0  10      149.72      115.76     23.68 o 
   4   0  10      354.88      346.41     35.96 o 
   5   0  10      197.69      156.10     28.06 o 
   6   0  10       13.31       15.79     20.17 o 
 -11   1  10       34.77       51.23     13.24 o 
 -10   1  10        0.95        2.58      7.32 o 
  -9   1  10        2.95       -3.92      5.85 o 
  -8   1  10        3.09        7.17      5.38 o 
  -7   1  10      402.34      403.11     18.10 o 
  -6   1  10       28.42       36.36     10.65 o 
  -5   1  10      170.12      155.11     15.50 o 
  -4   1  10      690.76      748.92     22.33 o 
  -3   1  10      147.13      134.90     18.36 o 
  -2   1  10       32.74       22.18      8.62 o 
  -1   1  10      175.94      206.67     16.09 o 
   0   1  10       28.82        3.51     11.84 o 
   1   1  10       26.16       21.01      5.41 o 
   2   1  10       36.66       20.88      9.86 o 
   3   1  10       30.41       33.00     11.59 o 
   4   1  10        8.19       19.53     11.46 o 
   5   1  10       10.28       14.07     12.70 o 
   6   1  10        6.04       -1.28     13.47 o 
 -11   2  10      352.28      319.47     42.10 o 
 -10   2  10      335.91      390.40     17.92 o 
  -9   2  10      590.85      668.49     19.92 o 
  -8   2  10      631.66      601.10     18.27 o 
  -7   2  10      922.38      878.33     21.11 o 
  -6   2  10       81.39       85.19     10.05 o 
  -5   2  10      391.84      366.70     20.17 o 
  -4   2  10      751.40      715.72     28.94 o 
  -3   2  10      107.22      152.41     14.73 o 
  -2   2  10      989.67     1037.13     23.79 o 
  -1   2  10      238.19      265.92     18.22 o 
   0   2  10     1874.10     1947.74     64.46 o 
   1   2  10       14.76       24.17      6.14 o 
   2   2  10     1422.54     1730.97     44.93 o 
   3   2  10        2.32        5.23      9.24 o 
   4   2  10       34.39       37.40     10.54 o 
   5   2  10      397.17      377.74     34.20 o 
   6   2  10      165.80      132.72     48.67 o 
 -11   3  10       39.70       43.41     13.02 o 
 -10   3  10       93.51      116.65     10.44 o 
  -9   3  10       25.65       17.00      6.74 o 
  -8   3  10        7.06        1.39      5.70 o 
  -7   3  10      140.39       97.71      9.30 o 
  -6   3  10       16.95       10.12      6.40 o 
  -5   3  10      881.67      778.25     28.53 o 
  -4   3  10       19.39        4.53      7.59 o 
  -3   3  10      198.71      187.10     17.54 o 
  -2   3  10       37.83       45.52     10.15 o 
  -1   3  10      105.42       92.92      9.44 o 
   0   3  10       50.86       53.29     15.13 o 
   1   3  10       14.39        4.37      5.26 o 
   2   3  10        0.34       -1.92      6.86 o 
   3   3  10      117.39       82.00     15.18 o 
   4   3  10      242.48      232.55     23.25 o 
   5   3  10       69.00       42.02     14.96 o 
   6   3  10       66.32       61.50     21.92 o 
 -11   4  10      223.43      257.50     22.63 o 
 -10   4  10      885.81     1074.51     26.08 o 
  -9   4  10      644.14      756.09     31.01 o 
  -8   4  10      337.95      314.67     15.35 o 
  -7   4  10      320.65      322.45     17.00 o 
  -6   4  10        0.65        7.31      8.82 o 
  -5   4  10      476.16      509.86     23.20 o 
  -4   4  10     1098.00     1150.44     34.09 o 
  -3   4  10      375.79      412.25     20.44 o 
  -2   4  10      312.79      348.19     18.60 o 
  -1   4  10      147.20      156.65     11.58 o 
   0   4  10     1246.48     1271.42     25.57 o 
   1   4  10        6.35        6.25      5.16 o 
   2   4  10     1194.87     1340.86     41.23 o 
   3   4  10        3.12       12.28     11.16 o 
   4   4  10        9.70       15.12     14.03 o 
   5   4  10      111.54       94.12     18.57 o 
 -11   5  10      371.62      361.48     26.05 o 
 -10   5  10        1.03        9.00      7.47 o 
  -9   5  10       42.21       35.57      8.22 o 
  -8   5  10      199.27      191.37     12.58 o 
  -7   5  10      110.59      110.91     11.38 o 
  -6   5  10       79.73       89.32     10.06 o 
  -5   5  10        6.06       11.69     15.79 o 
  -4   5  10      128.43      118.03     13.94 o 
  -3   5  10       29.67       39.25      9.86 o 
  -2   5  10        3.01       -2.63     10.52 o 
  -1   5  10      497.11      510.31     17.71 o 
   0   5  10       43.98       52.74      7.12 o 
   1   5  10      135.65      162.10     11.01 o 
   2   5  10       20.33       -0.53     37.71 o 
   3   5  10      158.21      139.32     17.60 o 
   4   5  10      235.84      224.86     22.84 o 
   5   5  10      142.45      178.19     22.63 o 
 -11   6  10       51.90       53.54     32.89 o 
 -10   6  10      146.49      130.32     12.18 o 
  -9   6  10      812.96      770.88     21.67 o 
  -8   6  10       28.59       42.99      9.11 o 
  -7   6  10      401.00      426.67     18.67 o 
  -6   6  10        0.87        0.65      5.54 o 
  -5   6  10      358.54      328.47     53.06 o 
  -4   6  10      156.26      134.18     14.84 o 
  -3   6  10      730.61      633.42     25.43 o 
  -2   6  10      757.20      766.64     27.26 o 
  -1   6  10      608.87      608.31     19.23 o 
   0   6  10      298.44      263.82     13.53 o 
   1   6  10       15.29       15.05      6.80 o 
   2   6  10     1221.63     1310.44     41.21 o 
   3   6  10        0.22        6.76     11.46 o 
   4   6  10      116.59      148.02     31.13 o 
   5   6  10       78.02       79.02     29.38 o 
 -11   7  10       61.44       21.05     12.40 o 
 -10   7  10        4.90        4.78      7.48 o 
  -9   7  10        0.10       -0.11      6.44 o 
  -8   7  10      259.49      277.57     17.16 o 
  -7   7  10      193.61      195.05     14.24 o 
  -6   7  10       42.49       27.71      7.29 o 
  -5   7  10        0.45       -0.54      5.08 o 
  -4   7  10      144.66      105.36     13.94 o 
  -3   7  10       12.19       10.23      8.35 o 
  -2   7  10       29.75       31.57      9.30 o 
  -1   7  10      486.99      543.03     18.48 o 
   0   7  10      197.90      220.91     19.39 o 
   1   7  10       81.56       92.76      9.47 o 
   2   7  10      388.38      363.25     25.33 o 
   3   7  10       45.24       41.22     13.64 o 
   4   7  10      143.72      121.83     18.91 o 
   5   7  10       74.53       63.40     34.64 o 
 -10   8  10      142.50      154.51     13.25 o 
  -9   8  10      245.89      224.28     18.14 o 
  -8   8  10       16.18        5.15      7.13 o 
  -7   8  10     1064.39     1043.76     27.57 o 
  -6   8  10       34.89       46.63      9.13 o 
  -5   8  10       34.96       43.18      7.98 o 
  -4   8  10      117.11      125.45     15.18 o 
  -3   8  10      554.53      544.22     24.49 o 
  -2   8  10      204.03      172.68     29.38 o 
  -1   8  10      297.89      324.02     15.76 o 
   0   8  10      323.06      391.14     15.32 o 
   1   8  10       27.62       31.61      8.24 o 
   2   8  10      203.49      235.94     39.03 o 
   3   8  10        8.57       14.60     12.36 o 
   4   8  10      613.33      679.26     34.38 o 
   5   8  10       90.27       95.19     18.91 o 
 -10   9  10      232.30      230.27     16.44 o 
  -9   9  10       26.80       27.54      9.38 o 
  -8   9  10       26.31       26.67      8.53 o 
  -7   9  10      432.97      402.38     29.52 o 
  -6   9  10      291.48      285.31     16.62 o 
  -5   9  10        0.28        5.29      8.62 o 
  -4   9  10       45.30       38.22     10.22 o 
  -3   9  10      350.29      393.77     21.68 o 
  -2   9  10      133.01      129.83     19.73 o 
  -1   9  10        2.39       -1.62      6.36 o 
   0   9  10      347.89      337.02     21.14 o 
   1   9  10      475.13      501.20     17.85 o 
   2   9  10        0.52       -0.44     10.54 o 
   3   9  10      236.21      239.02     23.20 o 
   4   9  10        7.80        9.82     13.94 o 
   5   9  10       31.46       14.91     15.50 o 
 -10  10  10      653.36      791.82     30.78 o 
  -9  10  10        4.91        8.18      8.13 o 
  -8  10  10       93.26       78.38     12.89 o 
  -7  10  10      913.58      886.91     28.05 o 
  -6  10  10      142.49      130.67     28.50 o 
  -5  10  10       56.14       50.82     12.36 o 
  -4  10  10       19.09       13.18      9.24 o 
  -3  10  10      155.46      200.05     27.19 o 
  -2  10  10      333.87      400.07     21.96 o 
  -1  10  10      190.92      164.05     12.58 o 
   0  10  10      170.97      197.98     12.91 o 
   1  10  10       82.63       89.92      9.71 o 
   2  10  10        3.47       -2.93     10.73 o 
   3  10  10       17.10       -3.99     32.45 o 
   4  10  10      640.92      639.69     33.47 o 
 -10  11  10      399.52      430.24     24.10 o 
  -9  11  10      412.69      428.92     38.23 o 
  -8  11  10       10.05        0.50     10.52 o 
  -7  11  10      100.05       82.45     32.01 o 
  -6  11  10      181.34      171.73     24.99 o 
  -5  11  10        7.33        6.64      8.77 o 
  -4  11  10        9.43       -3.51     11.40 o 
  -3  11  10      472.39      474.17     24.78 o 
  -2  11  10      244.07      242.49     22.36 o 
  -1  11  10       88.13       67.99     10.03 o 
   0  11  10       19.74       12.35      9.62 o 
   1  11  10      140.46      144.68     12.91 o 
   2  11  10       18.91        2.77     15.79 o 
   3  11  10       95.66       54.29     22.80 o 
   4  11  10        4.80       -1.93     13.60 o 
  -9  12  10        9.13       -2.34     11.11 o 
  -8  12  10       99.71       98.87     16.71 o 
  -7  12  10      478.28      509.50     32.01 o 
  -6  12  10       26.43       38.28     16.22 o 
  -5  12  10      277.31      248.36     21.60 o 
  -4  12  10       60.62       67.75     13.47 o 
  -3  12  10      189.49      176.16     18.29 o 
  -2  12  10       24.94       19.24      9.69 o 
  -1  12  10      329.53      358.05     22.89 o 
   0  12  10        6.42        8.87      6.68 o 
   1  12  10        7.66        4.85      7.85 o 
   2  12  10      721.44      720.63     33.07 o 
   3  12  10       75.70       43.98     28.94 o 
   4  12  10      113.44       99.73     19.35 o 
  -9  13  10      161.41      154.95     24.56 o 
  -8  13  10       17.57       32.24     12.98 o 
  -7  13  10        2.61        1.38     10.52 o 
  -6  13  10      304.57      293.90     40.78 o 
  -5  13  10       83.89       58.14     13.94 o 
  -4  13  10      313.66      300.75     23.25 o 
  -3  13  10      968.57      971.85     70.16 o 
  -2  13  10      128.36      118.39     16.09 o 
  -1  13  10      336.67      325.48     18.39 o 
   0  13  10        2.90       -6.41      6.41 o 
   1  13  10      155.19      173.79     13.35 o 
   2  13  10      168.80      141.63     19.35 o 
   3  13  10       21.92       24.48     14.84 o 
  -9  14  10        1.53      -10.52     10.52 o 
  -8  14  10      246.42      218.62     44.73 o 
  -7  14  10      207.04      166.76     20.09 o 
  -6  14  10       11.33       16.73     12.08 o 
  -5  14  10      738.44      731.50     38.15 o 
  -4  14  10        3.63        2.51     10.73 o 
  -3  14  10       85.95       77.51     15.35 o 
  -2  14  10      159.27      182.86     19.22 o 
  -1  14  10      188.00      206.58     16.87 o 
   0  14  10       44.01       51.05      9.40 o 
   1  14  10       76.97       80.12     10.94 o 
   2  14  10      633.28      670.07     34.04 o 
   3  14  10       33.72        7.22     14.48 o 
  -8  15  10      134.75      124.98     24.99 o 
  -7  15  10        2.68       -3.92     15.35 o 
  -6  15  10      255.80      320.19     25.73 o 
  -5  15  10       29.00        6.61     11.16 o 
  -4  15  10     1442.42     1568.62     64.46 o 
  -3  15  10       88.94      135.24     21.05 o 
  -2  15  10      140.59       90.54     15.80 o 
  -1  15  10      440.08      494.02     22.82 o 
   0  15  10        2.65       18.17      8.44 o 
   1  15  10      259.25      265.28     19.07 o 
   2  15  10       31.07       27.42     14.84 o 
   3  15  10      128.09      122.34     25.87 o 
  -8  16  10        0.17        4.38     13.64 o 
  -7  16  10      191.68      210.20     34.64 o 
  -6  16  10        3.96       -6.63     10.96 o 
  -5  16  10      364.40      416.11     29.77 o 
  -4  16  10       17.11        1.11     12.72 o 
  -3  16  10      116.59       59.22     15.11 o 
  -2  16  10      176.46      207.96     20.77 o 
  -1  16  10      111.46       88.54     13.29 o 
   0  16  10        3.46        0.07      8.00 o 
   1  16  10        8.85        3.31      9.88 o 
   2  16  10      159.33      165.51     21.47 o 
  -7  17  10       89.24       99.12     17.86 o 
  -6  17  10      340.35      385.55     29.45 o 
  -5  17  10       37.65       22.80     38.59 o 
  -4  17  10      556.35      606.45     39.03 o 
  -3  17  10        7.89       10.10     12.61 o 
  -2  17  10      126.85       95.41     16.71 o 
  -1  17  10      329.06      313.42     21.25 o 
   0  17  10      124.79       95.16     12.14 o 
   1  17  10      465.44      463.61     24.38 o 
  -6  18  10       43.32       58.92     16.71 o 
  -5  18  10        9.05        5.08     13.06 o 
  -4  18  10      356.69      376.04     29.69 o 
  -3  18  10      391.61      381.25     29.07 o 
  -2  18  10       73.34       65.16     13.79 o 
  -1  18  10        1.47       -8.33      9.00 o 
   0  18  10       14.60       21.50      9.81 o 
  -5  19  10      443.36      529.53     44.73 o 
  -4  19  10      702.61      686.03     38.59 o 
  -3  19  10       53.78       51.76     21.49 o 
  -2  19  10      110.20      108.12     15.72 o 
  -1  19  10      171.26      155.71     17.47 o 
 -11   1  11      399.03      393.94     53.50 o 
 -10   1  11      241.03      218.46     18.35 o 
  -9   1  11       41.42       71.10     10.89 o 
  -8   1  11     1478.33     1498.72     28.58 o 
  -7   1  11       59.19       41.11      9.00 o 
  -6   1  11     1955.08     1839.84     47.12 o 
  -5   1  11     1188.76     1181.02     36.57 o 
  -4   1  11     3010.11     2801.27     57.96 o 
  -3   1  11     1577.92     1479.53     39.35 o 
  -2   1  11       74.46       56.65     11.36 o 
  -1   1  11       76.90       88.40     17.98 o 
   0   1  11       23.46       34.43      7.03 o 
   1   1  11      770.24      881.17     33.17 o 
   2   1  11        7.53       -1.32      9.30 o 
   3   1  11      238.03      279.21     31.57 o 
   4   1  11        7.32        0.40     11.46 o 
   5   1  11      183.03      239.54     25.68 o 
 -11   2  11       11.53       10.52     11.16 o 
 -10   2  11       34.59       35.64      8.91 o 
  -9   2  11       12.05       19.17      6.83 o 
  -8   2  11      377.14      459.41     17.77 o 
  -7   2  11       94.87      106.25     11.90 o 
  -6   2  11        0.25        5.23      9.06 o 
  -5   2  11     2197.79     2178.88     51.14 o 
  -4   2  11     2823.27     2662.37     56.72 o 
  -3   2  11        0.09        0.11      7.36 o 
  -2   2  11        9.50        1.05     10.09 o 
  -1   2  11      112.24      131.25     18.86 o 
   0   2  11      131.87       89.50      9.36 o 
   1   2  11       63.17       72.75     13.70 o 
   2   2  11       56.57       32.04     11.99 o 
   3   2  11       22.55       12.03     10.48 o 
   4   2  11        9.97      -11.80     11.80 o 
   5   2  11       41.76       40.78     17.36 o 
 -11   3  11      333.16      407.23     28.79 o 
 -10   3  11      150.94      150.50     11.71 o 
  -9   3  11      379.15      332.48     17.08 o 
  -8   3  11      877.62      835.92     26.37 o 
  -7   3  11        5.01        1.85      6.83 o 
  -6   3  11     1411.94     1301.76     49.55 o 
  -5   3  11      690.09      726.50     29.13 o 
  -4   3  11     1714.22     1508.05     41.21 o 
  -3   3  11      140.60      125.40     14.48 o 
  -2   3  11       38.76       19.29     15.35 o 
  -1   3  11       66.77       63.42     15.15 o 
   0   3  11      438.51      447.34     18.16 o 
   1   3  11      112.85      132.01     14.98 o 
   2   3  11       59.84       49.70     13.86 o 
   3   3  11      156.44      174.74     21.06 o 
   4   3  11       77.79       57.52     16.22 o 
   5   3  11      341.40      351.95     29.69 o 
 -11   4  11        0.94       -5.69     10.84 o 
 -10   4  11       25.71       10.36      7.71 o 
  -9   4  11        0.17       -2.51      6.82 o 
  -8   4  11       81.28       72.22     10.91 o 
  -7   4  11       15.58        7.76      7.21 o 
  -6   4  11        4.54      -14.91     15.79 o 
  -5   4  11      454.13      452.77     22.92 o 
  -4   4  11       75.07       69.99     12.70 o 
  -3   4  11     1587.58     1618.43     42.17 o 
  -2   4  11       77.53       96.97     12.85 o 
  -1   4  11      131.75      136.54     11.58 o 
   0   4  11       86.56       71.62      7.72 o 
   1   4  11       58.46       54.13     12.98 o 
   2   4  11      458.93      550.67     29.07 o 
   3   4  11      210.56      214.14     35.52 o 
   4   4  11       51.43       57.90     16.42 o 
   5   4  11      122.85      149.74     22.58 o 
 -11   5  11       86.91      105.96     27.63 o 
 -10   5  11      268.98      289.04     17.58 o 
  -9   5  11      117.38       95.91     10.40 o 
  -8   5  11     1738.75     1645.17     42.18 o 
  -7   5  11       21.32       11.00      7.46 o 
  -6   5  11      971.38      848.04     32.23 o 
  -5   5  11      249.64      213.87     19.19 o 
  -4   5  11      419.27      445.81     23.54 o 
  -3   5  11     1267.56     1261.05     51.30 o 
  -2   5  11      637.09      630.18     33.76 o 
  -1   5  11        7.00       15.01      6.87 o 
   0   5  11      477.73      476.13     16.84 o 
   1   5  11      231.98      212.83     19.73 o 
   2   5  11        1.01        2.48     10.49 o 
   3   5  11       74.59       72.56     16.22 o 
   4   5  11       47.02       36.55     15.11 o 
 -10   6  11       24.83       26.76     12.66 o 
  -9   6  11       24.93        6.76      7.90 o 
  -8   6  11        0.56       -2.19     13.33 o 
  -7   6  11      266.28      313.36     18.44 o 
  -6   6  11       31.76       22.36      7.48 o 
  -5   6  11      172.58      137.62     37.71 o 
  -4   6  11      128.93       73.46     13.32 o 
  -3   6  11      408.76      365.43     26.31 o 
  -2   6  11      379.98      400.35     21.70 o 
  -1   6  11      575.66      513.67     18.87 o 
   0   6  11       10.80       11.54      6.59 o 
   1   6  11       67.95       73.73     17.10 o 
   2   6  11       80.00       70.21     15.47 o 
   3   6  11       45.43       69.35     16.35 o 
   4   6  11      219.40      224.87     28.06 o 
 -10   7  11      491.83      539.51     20.12 o 
  -9   7  11       83.22       83.10     11.90 o 
  -8   7  11     1145.04     1104.93     30.06 o 
  -7   7  11      481.75      446.56     27.74 o 
  -6   7  11      171.32      166.28     17.44 o 
  -5   7  11        0.30        3.62      9.24 o 
  -4   7  11     1050.45      990.13     45.17 o 
  -3   7  11      179.38      203.98     18.60 o 
  -2   7  11     1127.54     1144.37     35.97 o 
  -1   7  11       86.57       90.91     10.69 o 
   0   7  11      103.82       79.79      9.39 o 
   1   7  11       42.85       61.94     14.10 o 
   2   7  11        0.12       -8.77     10.54 o 
   3   7  11      781.28      884.02     55.25 o 
   4   7  11       98.21      145.97     29.38 o 
 -10   8  11       33.89       52.98     11.71 o 
  -9   8  11       20.70       15.50      8.76 o 
  -8   8  11       46.46       46.66      9.81 o 
  -7   8  11      822.38      810.63     25.62 o 
  -6   8  11      587.57      527.69     20.21 o 
  -5   8  11       69.23       59.05     12.22 o 
  -4   8  11       80.36      106.46     14.84 o 
  -3   8  11      403.71      311.24     22.30 o 
  -2   8  11      214.73      215.94     28.06 o 
  -1   8  11     1290.85     1175.17     35.97 o 
   0   8  11      117.40      103.93     10.17 o 
   1   8  11       62.15       52.96     13.60 o 
   2   8  11       12.77       22.57     12.61 o 
   3   8  11      811.61     1009.44     89.01 o 
   4   8  11      495.33      406.68     32.45 o 
 -10   9  11       81.48      100.41     18.29 o 
  -9   9  11       38.90       32.24      9.56 o 
  -8   9  11      338.41      334.74     19.70 o 
  -7   9  11       36.59       20.60      8.79 o 
  -6   9  11      318.45      353.43     25.11 o 
  -5   9  11       28.85       41.34     11.46 o 
  -4   9  11      766.06      684.70     29.15 o 
  -3   9  11        3.75       22.69      9.69 o 
  -2   9  11      398.93      389.87     47.36 o 
  -1   9  11     1383.31     1307.66     64.02 o 
   0   9  11      113.11      112.69     13.42 o 
   1   9  11       96.52      100.66     24.99 o 
   2   9  11      247.18      293.05     24.83 o 
   3   9  11      326.14      335.64     41.22 o 
   4   9  11        4.97      -17.03     24.12 o 
 -10  10  11       10.19        9.73      9.55 o 
  -9  10  11      124.43      107.82     13.36 o 
  -8  10  11       26.61       34.49     12.98 o 
  -7  10  11      423.52      384.62     26.97 o 
  -6  10  11       92.49       43.98     21.49 o 
  -5  10  11      305.20      318.14     23.87 o 
  -4  10  11       37.02       36.62     11.46 o 
  -3  10  11      324.85      273.62     21.39 o 
  -2  10  11        9.52        6.71      9.86 o 
  -1  10  11      392.59      380.09     41.22 o 
   0  10  11      157.89      168.49     12.60 o 
   1  10  11        8.32      -10.49     10.49 o 
   2  10  11      304.69      304.67     25.85 o 
   3  10  11       47.66       18.14     14.56 o 
  -9  11  11       20.21       31.46     14.10 o 
  -8  11  11      133.81      181.90     37.27 o 
  -7  11  11       60.19       56.50     13.94 o 
  -6  11  11      278.39      281.87     26.31 o 
  -5  11  11      112.63      112.99     16.35 o 
  -4  11  11      538.19      537.34     26.64 o 
  -3  11  11       16.01       10.35      9.60 o 
  -2  11  11      341.94      295.04     22.92 o 
  -1  11  11      392.65      385.82     25.11 o 
   0  11  11      286.44      303.14     16.07 o 
   1  11  11      575.94      653.32     31.46 o 
   2  11  11       31.93       25.97     14.22 o 
   3  11  11       49.67       64.37     16.42 o 
  -9  12  11       10.73        5.26     11.73 o 
  -8  12  11        4.31       13.24     12.70 o 
  -7  12  11      100.61       89.19     16.84 o 
  -6  12  11       28.42       17.17     11.73 o 
  -5  12  11      739.22      722.25     31.93 o 
  -4  12  11       43.95       88.31     15.73 o 
  -3  12  11      462.02      426.38     25.85 o 
  -2  12  11       61.95       71.39     13.94 o 
  -1  12  11        3.02        2.15     14.91 o 
   0  12  11      164.19      214.52     14.07 o 
   1  12  11      204.27      146.97     19.10 o 
   2  12  11       41.95       38.08     15.35 o 
   3  12  11       52.52       22.80     15.98 o 
  -8  13  11      209.69      243.15     24.18 o 
  -7  13  11      162.01      132.71     18.91 o 
  -6  13  11      353.81      353.28     26.93 o 
  -5  13  11       28.95       37.71     13.47 o 
  -4  13  11      148.91      194.13     20.44 o 
  -3  13  11        3.72       10.91     11.11 o 
  -2  13  11      175.54      207.58     40.34 o 
  -1  13  11      173.24      212.14     17.35 o 
   0  13  11      253.72      237.44     17.85 o 
   1  13  11      768.62      922.72     37.42 o 
   2  13  11       12.41        2.22     13.86 o 
  -8  14  11        7.93        6.02     13.24 o 
  -7  14  11      104.43       92.21     26.75 o 
  -6  14  11        1.44       -8.89     11.11 o 
  -5  14  11      706.39      666.87     32.52 o 
  -4  14  11        5.63       18.10     12.08 o 
  -3  14  11      543.38      570.82     29.13 o 
  -2  14  11       36.22       30.89     12.70 o 
  -1  14  11        8.15       12.41      9.51 o 
   0  14  11      132.58      139.45     13.09 o 
   1  14  11       10.55        8.30     13.94 o 
   2  14  11      113.31      128.57     30.26 o 
  -7  15  11       49.62       53.14     15.73 o 
  -6  15  11      111.09      113.60     18.91 o 
  -5  15  11       67.09       64.40     15.80 o 
  -4  15  11        1.37       -4.31      9.88 o 
  -3  15  11      157.57      141.49     19.10 o 
  -2  15  11       76.90       74.68     15.80 o 
  -1  15  11      289.10      321.49     21.59 o 
   0  15  11      518.36      521.18     21.05 o 
   1  15  11      131.94       97.44     30.69 o 
  -7  16  11      167.14      179.62     22.63 o 
  -6  16  11        4.58      -11.47     11.99 o 
  -5  16  11      145.87      122.69     18.91 o 
  -4  16  11        3.37       15.54     17.10 o 
  -3  16  11      499.88      644.02     34.20 o 
  -2  16  11      169.28      192.61     21.39 o 
  -1  16  11        0.75       -1.73      9.90 o 
   0  16  11      249.54      246.49     19.73 o 
   1  16  11        4.36       -7.95     13.94 o 
  -6  17  11       23.98       -2.79     13.32 o 
  -5  17  11      174.11      183.61     22.01 o 
  -4  17  11       85.35       43.78     15.59 o 
  -3  17  11      363.12      309.60     39.90 o 
  -2  17  11       78.88       75.54     13.48 o 
  -1  17  11        1.94        6.45     10.57 o 
   0  17  11      146.95      160.74     17.42 o 
  -4  18  11      123.29      130.46     23.24 o 
  -3  18  11       72.54       77.78     25.87 o 
  -2  18  11      292.08      335.03     23.56 o 
 -10   0  12       12.32      -10.33     10.33 o 
  -9   0  12      971.42     1015.45     37.33 o 
  -8   0  12      190.46      142.95     26.31 o 
  -7   0  12      481.47      462.17     36.83 o 
  -6   0  12      111.12      133.30     24.56 o 
  -5   0  12     1076.22      998.92     88.58 o 
  -4   0  12       11.48       14.11     10.52 o 
  -3   0  12      650.20      675.66     33.76 o 
  -2   0  12       95.87      135.06     22.80 o 
  -1   0  12      397.27      296.42     30.69 o 
   0   0  12     1456.75     1373.50     64.46 o 
   1   0  12      422.96      353.43     35.96 o 
   2   0  12      449.60      533.21     41.22 o 
   3   0  12      195.74      135.06     27.19 o 
   4   0  12      237.95      256.08     35.08 o 
 -10   1  12        0.26        0.33      8.03 o 
  -9   1  12       27.26       19.86      8.76 o 
  -8   1  12       51.14       25.31      9.39 o 
  -7   1  12        2.31        2.79     10.11 o 
  -6   1  12        0.02       -3.72      8.60 o 
  -5   1  12      678.95      590.38     27.88 o 
  -4   1  12      207.97      195.34     18.91 o 
  -3   1  12      287.35      285.01     21.33 o 
  -2   1  12      123.78      112.60     14.22 o 
  -1   1  12      100.01       91.40     11.33 o 
   0   1  12       20.60       10.69      7.74 o 
   1   1  12        3.05        3.51      9.92 o 
   2   1  12        0.25        1.98     10.84 o 
   3   1  12       28.32       23.68     19.29 o 
   4   1  12        6.55       -9.76     13.86 o 
 -10   2  12        4.68        0.99      7.87 o 
  -9   2  12      546.28      546.87     18.19 o 
  -8   2  12       68.92       43.97      9.96 o 
  -7   2  12      758.32      734.56     42.53 o 
  -6   2  12      405.56      443.64     25.69 o 
  -5   2  12     3160.40     3034.43     64.78 o 
  -4   2  12       13.53       27.14     10.33 o 
  -3   2  12      128.01       94.33     22.80 o 
  -2   2  12      294.02      290.01     31.57 o 
  -1   2  12      951.82      972.33     52.62 o 
   0   2  12      231.10      261.58     13.11 o 
   1   2  12      292.56      334.56     20.08 o 
   2   2  12      651.71      818.88    119.27 o 
   3   2  12      195.60      176.41     35.08 o 
   4   2  12      103.98       99.28     19.53 o 
 -10   3  12        0.56       -3.44      8.00 o 
  -9   3  12      107.02      109.60     13.44 o 
  -8   3  12      248.56      270.03     18.41 o 
  -7   3  12        1.78        6.01     10.52 o 
  -6   3  12        6.77        8.69     10.11 o 
  -5   3  12      436.23      329.54     26.75 o 
  -4   3  12      134.51       95.36     25.43 o 
  -3   3  12      382.21      394.43     51.74 o 
  -2   3  12       44.94       32.74     10.96 o 
  -1   3  12        4.13       -6.70      7.67 o 
   0   3  12      193.39      203.99     11.78 o 
   1   3  12      119.79      132.33     17.33 o 
   2   3  12      128.93      119.45     18.29 o 
   3   3  12        7.64       27.04     15.11 o 
   4   3  12       10.66        0.11     14.10 o 
 -10   4  12      321.50      325.40     17.80 o 
  -9   4  12      162.51      155.96     15.34 o 
  -8   4  12       10.65        7.14      8.86 o 
  -7   4  12     1065.68     1173.00     39.67 o 
  -6   4  12      188.13      224.80     20.77 o 
  -5   4  12     1552.96     1423.26     42.11 o 
  -4   4  12      416.30      459.84     24.16 o 
  -3   4  12      444.29      414.83     23.72 o 
  -2   4  12      627.43      691.44     59.20 o 
  -1   4  12     1338.45     1340.63     38.43 o 
   0   4  12       33.26       54.99      8.69 o 
   1   4  12      382.38      444.65     28.09 o 
   2   4  12      142.93      138.71     18.85 o 
   3   4  12        0.32      -11.86     12.98 o 
   4   4  12      356.36      399.51     39.90 o 
 -10   5  12       23.38       32.99     10.25 o 
  -9   5  12        5.42        1.04      8.23 o 
  -8   5  12       93.59       71.42     11.29 o 
  -7   5  12       19.34       24.32     11.73 o 
  -6   5  12      100.39       79.42     14.54 o 
  -5   5  12       34.35       22.26     12.28 o 
  -4   5  12      605.34      500.19     25.68 o 
  -3   5  12      279.19      266.59     21.39 o 
  -2   5  12      306.38      283.33     21.39 o 
  -1   5  12       27.32        2.55      9.48 o 
   0   5  12        9.50       12.08      7.05 o 
   1   5  12       11.07       -1.71     11.11 o 
   2   5  12       15.52       23.35     13.94 o 
   3   5  12       16.00      -17.54     18.86 o 
 -10   6  12      170.65      189.34     17.01 o 
  -9   6  12      261.62      262.87     18.77 o 
  -8   6  12      125.74      119.47     13.29 o 
  -7   6  12      471.35      483.10     48.67 o 
  -6   6  12       81.75      117.88     16.71 o 
  -5   6  12      700.53      686.54     29.75 o 
  -4   6  12       67.12       83.83     13.94 o 
  -3   6  12      829.09      834.65     32.23 o 
  -2   6  12      602.33      650.92     28.17 o 
  -1   6  12      197.49      185.38     17.95 o 
   0   6  12      144.34      154.52     12.12 o 
   1   6  12      182.66      190.91     20.35 o 
   2   6  12      780.44      848.26     80.24 o 
   3   6  12        0.00        0.00     13.64 o 
 -10   7  12        0.89        5.09      8.93 o 
  -9   7  12       11.09        2.83      8.76 o 
  -8   7  12       23.23       18.63      8.71 o 
  -7   7  12        8.87        8.62      7.54 o 
  -6   7  12      408.64      423.92     47.80 o 
  -5   7  12       10.36       29.03     11.59 o 
  -4   7  12       57.60       40.48     11.46 o 
  -3   7  12        3.44       10.44     10.11 o 
  -2   7  12      510.32      548.71     34.20 o 
  -1   7  12      623.56      753.91     50.43 o 
   0   7  12       17.32       16.92      7.42 o 
   1   7  12        1.29       -5.70     11.16 o 
   2   7  12      142.94      165.65     21.92 o 
   3   7  12      130.98      130.27     40.34 o 
 -10   8  12      113.08      111.44     14.18 o 
  -9   8  12      251.52      263.17     18.74 o 
  -8   8  12       11.55        7.06      7.81 o 
  -7   8  12      617.79      580.63     27.48 o 
  -6   8  12        3.21       -1.52     10.33 o 
  -5   8  12      638.46      551.93     45.60 o 
  -4   8  12      129.05      141.17     17.05 o 
  -3   8  12      844.99      812.30     54.37 o 
  -2   8  12      477.01      480.37     25.68 o 
  -1   8  12       70.92       94.23     15.35 o 
   0   8  12      252.38      246.93     14.82 o 
   1   8  12       85.18       44.36     24.99 o 
   2   8  12      438.92      497.01     31.09 o 
   3   8  12        6.81       -0.47     13.94 o 
  -9   9  12        1.45       -0.88      8.40 o 
  -8   9  12      108.76      106.71     17.60 o 
  -7   9  12       67.12       46.95     13.86 o 
  -6   9  12      121.52      110.14     16.42 o 
  -5   9  12       75.65       71.81     14.10 o 
  -4   9  12      286.54      309.97     23.87 o 
  -3   9  12        0.40        0.75     10.33 o 
  -2   9  12      211.68      208.25     20.15 o 
  -1   9  12      208.05      201.32     21.49 o 
   0   9  12       99.99       91.75     10.57 o 
   1   9  12      325.18      384.25     27.10 o 
   2   9  12       98.26      112.71     18.85 o 
   3   9  12       79.74       54.48     31.13 o 
  -9  10  12      310.30      337.61     27.59 o 
  -8  10  12        0.11       -8.70     11.59 o 
  -7  10  12      582.76      669.69     32.52 o 
  -6  10  12        1.38        9.70     11.11 o 
  -5  10  12      565.41      570.82     28.83 o 
  -4  10  12      200.01      214.98     20.35 o 
  -3  10  12      487.13      528.41     27.55 o 
  -2  10  12      565.89      640.02     32.45 o 
  -1  10  12      481.90      500.15     26.64 o 
   0  10  12      467.74      489.50     23.12 o 
   1  10  12        7.22        8.77     12.98 o 
   2  10  12       19.25        3.07     13.02 o 
  -9  11  12        3.06      -10.40     12.70 o 
  -8  11  12      255.86      255.48     24.49 o 
  -7  11  12        1.80        1.90     11.46 o 
  -6  11  12      188.48      139.09     32.89 o 
  -5  11  12       10.40       26.94     12.98 o 
  -4  11  12      213.90      229.91     22.30 o 
  -3  11  12      441.36      505.20     35.96 o 
  -2  11  12      510.40      431.71     28.21 o 
  -1  11  12       15.06       27.84     10.18 o 
   0  11  12      296.42      249.24     18.38 o 
   1  11  12      140.37      115.26     18.91 o 
   2  11  12       31.17       48.54     15.73 o 
  -8  12  12       71.42       54.50     14.73 o 
  -7  12  12      132.30      148.45     23.24 o 
  -6  12  12        3.06        3.68     10.84 o 
  -5  12  12      519.10      484.60     45.16 o 
  -4  12  12       19.50       42.49     13.60 o 
  -3  12  12      146.19      167.59     24.12 o 
  -2  12  12      432.16      516.39     28.17 o 
  -1  12  12      214.96      179.43     16.73 o 
   0  12  12      269.70      247.77     21.39 o 
   1  12  12       63.09       63.31     31.13 o 
   2  12  12      328.57      328.26     27.97 o 
  -8  13  12       87.31       58.42     15.98 o 
  -7  13  12       36.22       70.50     16.44 o 
  -6  13  12      377.50      372.32     36.83 o 
  -5  13  12        8.40       -2.80     11.16 o 
  -4  13  12      241.97      214.40     22.30 o 
  -3  13  12      172.87      172.77     20.15 o 
  -2  13  12      121.42      122.34     25.87 o 
  -1  13  12      121.25      108.54     14.77 o 
   0  13  12      122.40      120.72     17.85 o 
   1  13  12      134.26      149.62     21.23 o 
  -7  14  12      175.49      173.32     22.01 o 
  -6  14  12       23.08       16.46     13.32 o 
  -5  14  12      193.50      215.78     23.25 o 
  -4  14  12        3.41        1.27     11.59 o 
  -3  14  12       32.84       26.58     12.85 o 
  -2  14  12      393.59      408.68     29.15 o 
  -1  14  12      296.70      315.09     21.41 o 
   0  14  12       33.39       39.98     14.73 o 
  -6  15  12       65.81       81.48     18.29 o 
  -5  15  12        0.17      -11.40     11.40 o 
  -4  15  12      450.23      422.13     61.39 o 
  -3  15  12        7.49        0.20     11.99 o 
  -2  15  12       27.84       28.56     13.60 o 
  -1  15  12      317.18      354.71     23.02 o 
   0  15  12       57.31       30.43     17.10 o 
  -5  16  12      486.43      519.99     34.38 o 
  -4  16  12        6.58       14.68     17.10 o 
  -3  16  12        3.05        6.74     12.85 o 
  -2  16  12      103.18       97.25     15.14 o 
  -1  16  12      231.76      286.21     21.79 o 
 -10   1  13      241.02      271.78     20.76 o 
  -9   1  13       46.95       48.91     16.09 o 
  -8   1  13      190.95      142.90     19.22 o 
  -7   1  13        1.24       -1.86      7.46 o 
  -6   1  13      631.83      604.88     23.77 o 
  -5   1  13       40.68       19.62     11.73 o 
  -4   1  13      185.09      207.65     20.09 o 
  -3   1  13      755.29      830.61     33.14 o 
  -2   1  13      425.11      395.45     24.00 o 
  -1   1  13     1131.98     1163.86     40.34 o 
   0   1  13      265.86      309.18     25.87 o 
   1   1  13      825.04      894.04     36.57 o 
   2   1  13       37.39       71.04     22.80 o 
   3   1  13      127.71      183.32     24.56 o 
 -10   2  13        5.81       -2.07     13.51 o 
  -9   2  13        8.19        0.79      9.55 o 
  -8   2  13       23.58       26.27     10.29 o 
  -7   2  13       37.72       30.83     11.99 o 
  -6   2  13      128.43      111.40     18.86 o 
  -5   2  13      135.15      112.23     20.61 o 
  -4   2  13       19.00        7.89      9.48 o 
  -3   2  13       52.98       29.48     12.98 o 
  -2   2  13      186.16      196.84     34.20 o 
  -1   2  13        7.49       -3.54     20.61 o 
   0   2  13       31.72       41.49     11.07 o 
   1   2  13        2.54       -5.89     11.59 o 
   2   2  13       98.25       54.95     16.42 o 
   3   2  13       12.29       19.65     15.11 o 
 -10   3  13       85.70       95.83     14.51 o 
  -9   3  13      204.44      178.59     16.15 o 
  -8   3  13      193.11      166.70     19.47 o 
  -7   3  13       12.65       11.05     10.22 o 
  -6   3  13      751.86      766.33     32.85 o 
  -5   3  13       82.89      117.54     30.26 o 
  -4   3  13      275.90      283.44     22.32 o 
  -3   3  13      534.79      617.93     28.79 o 
  -2   3  13      278.54      278.76     22.30 o 
  -1   3  13      461.23      514.89     26.02 o 
   0   3  13       25.66       32.31     13.32 o 
   1   3  13      600.05      671.69     33.49 o 
   2   3  13      192.41      165.74     21.39 o 
   3   3  13      107.91      111.93     29.38 o 
 -10   4  13       14.90       17.26     10.38 o 
  -9   4  13       32.81       15.10     10.42 o 
  -8   4  13       28.86       24.64     12.22 o 
  -7   4  13       19.97       19.92     10.52 o 
  -6   4  13        4.76        0.15     10.70 o 
  -5   4  13        0.73       -7.26      8.77 o 
  -4   4  13       74.56       59.34     12.70 o 
  -3   4  13        0.39       -4.82      9.69 o 
  -2   4  13      101.12       85.70     15.11 o 
  -1   4  13        8.24       14.08     10.06 o 
   0   4  13        0.48       -5.26     15.79 o 
   1   4  13       50.28       44.65     21.92 o 
   2   4  13        0.44      -12.36     12.36 o 
  -9   5  13       75.20       76.27     15.91 o 
  -8   5  13      207.84      223.52     22.32 o 
  -7   5  13        0.31       -6.08      9.06 o 
  -6   5  13      477.07      456.24     27.72 o 
  -5   5  13      200.18      189.06     38.59 o 
  -4   5  13      630.11      608.85     43.85 o 
  -3   5  13      323.46      375.34     25.73 o 
  -2   5  13      239.06      223.72     20.46 o 
  -1   5  13      181.23      180.21     18.91 o 
   0   5  13       30.28       25.43     19.29 o 
   1   5  13      654.14      692.79     34.09 o 
   2   5  13       27.96       26.77     15.47 o 
  -9   6  13      116.46      125.82     14.68 o 
  -8   6  13        4.08       10.99     11.11 o 
  -7   6  13       47.21       47.12     13.47 o 
  -6   6  13       16.72       20.74     11.46 o 
  -5   6  13       19.61       18.09     10.73 o 
  -4   6  13       25.33        8.49     10.84 o 
  -3   6  13        1.99        8.93     10.11 o 
  -2   6  13      119.04      105.61     15.73 o 
  -1   6  13       36.94       26.54     11.59 o 
   0   6  13       12.78       20.17     19.29 o 
   1   6  13        1.03        5.30     13.32 o 
   2   6  13        0.62        1.32     13.64 o 
  -9   7  13       22.90       16.19     10.03 o 
  -8   7  13      238.18      216.61     22.30 o 
  -7   7  13       91.39       91.30     31.57 o 
  -6   7  13      281.07      342.90     35.96 o 
  -5   7  13      110.85      107.64     16.35 o 
  -4   7  13      312.99      251.07     21.68 o 
  -3   7  13      370.93      391.54     26.35 o 
  -2   7  13      107.57      118.39     16.42 o 
  -1   7  13      152.98      194.51     19.19 o 
   0   7  13       59.57       70.16     23.68 o 
   1   7  13      729.07      898.81     38.04 o 
   2   7  13       35.72       30.02     15.73 o 
  -9   8  13      134.01      116.49     14.71 o 
  -8   8  13        5.65        1.42     11.16 o 
  -7   8  13       66.71       69.14     17.10 o 
  -6   8  13        3.94        2.29     11.99 o 
  -5   8  13        1.76       -1.50     10.52 o 
  -4   8  13       67.25       83.47     15.73 o 
  -3   8  13        7.89       18.56     11.36 o 
  -2   8  13       47.29       42.63     13.06 o 
  -1   8  13      123.35      116.63     13.93 o 
   0   8  13      371.23      473.57     47.36 o 
   1   8  13       52.80       44.67     17.10 o 
   2   8  13       27.60       37.01     15.80 o 
  -9   9  13       11.53      -11.40     20.17 o 
  -8   9  13      509.07      555.00     50.43 o 
  -7   9  13       72.50       56.18     15.80 o 
  -6   9  13      191.49      194.59     21.70 o 
  -5   9  13       79.83      110.81     17.67 o 
  -4   9  13      239.69      258.06     23.47 o 
  -3   9  13      190.94      206.90     25.87 o 
  -2   9  13      141.25      139.54     18.29 o 
  -1   9  13      258.34      293.40     31.72 o 
   0   9  13        6.78       18.42     20.17 o 
   1   9  13        1.54      -12.12     12.36 o 
  -8  10  13       42.31       35.24     14.54 o 
  -7  10  13       14.28        7.80     13.59 o 
  -6  10  13       29.18       16.46     12.08 o 
  -5  10  13        5.07       13.58     11.36 o 
  -4  10  13       65.46       46.30     14.84 o 
  -3  10  13      162.02      169.82     24.12 o 
  -2  10  13        6.21        6.72     10.96 o 
  -1  10  13      114.95      115.86     17.75 o 
   0  10  13      130.83      164.87     31.57 o 
   1  10  13       51.76       40.78     15.50 o 
  -8  11  13      313.23      310.94     27.91 o 
  -7  11  13        1.03       -2.68     11.59 o 
  -6  11  13      214.15      177.05     21.60 o 
  -5  11  13        6.51       16.39     11.99 o 
  -4  11  13      110.10       97.25     32.89 o 
  -3  11  13      379.30      362.15     27.29 o 
  -2  11  13      244.73      196.96     29.38 o 
  -1  11  13       73.26       64.39     12.88 o 
   0  11  13       23.63       -1.75     18.42 o 
   1  11  13       10.93       15.79     21.92 o 
  -7  12  13      184.57      192.56     24.56 o 
  -6  12  13       23.97       22.88     13.60 o 
  -5  12  13       11.83        0.53     12.72 o 
  -4  12  13      281.51      281.63     57.88 o 
  -3  12  13      439.55      382.47     28.79 o 
  -2  12  13       43.34       31.99     13.60 o 
  -1  12  13       49.46       59.37     12.23 o 
   0  12  13       33.41       35.08     23.68 o 
  -6  13  13      169.68      132.03     20.77 o 
  -5  13  13        4.97        4.13     12.63 o 
  -4  13  13      132.27      164.58     20.77 o 
  -3  13  13       51.01       40.49     14.56 o 
  -2  13  13       82.07       78.98     16.61 o 
  -1  13  13        3.90       21.86     16.31 o 
  -6  14  13        3.38        3.79     13.24 o 
  -5  14  13      210.82      238.74     57.44 o 
  -4  14  13        0.55        4.38     12.63 o 
  -3  14  13       42.38       46.16     15.35 o 
  -2  14  13      185.49      195.60     25.43 o 
  -4  15  13       25.31       24.56     24.56 o 
  -9   0  14      450.04      485.85     46.48 o 
  -8   0  14       86.63       99.98     25.43 o 
  -7   0  14       82.36       79.81     24.56 o 
  -6   0  14       29.79        7.89     17.54 o 
  -5   0  14      442.11      466.56     44.73 o 
  -4   0  14        1.77       -0.88     14.91 o 
  -3   0  14      312.75      292.04     35.08 o 
  -2   0  14      300.56      359.57     38.59 o 
  -1   0  14       41.17       18.63     12.70 o 
   0   0  14      524.00      516.55     46.48 o 
   1   0  14        0.52       16.66     19.29 o 
  -9   1  14        0.89      -10.52     13.02 o 
  -8   1  14        2.83        5.80     12.98 o 
  -7   1  14        0.03      -12.72     12.72 o 
  -6   1  14       19.13       31.41     13.60 o 
  -5   1  14      181.70      130.21     19.53 o 
  -4   1  14       51.45       31.22     13.86 o 
  -3   1  14        1.52      -11.40     11.40 o 
  -2   1  14        8.23      -11.59     11.59 o 
  -1   1  14        6.12       15.34     11.77 o 
   0   1  14        0.19       -6.28     11.36 o 
   1   1  14       28.92        9.95     13.60 o 
  -9   2  14       62.45       86.46     19.29 o 
  -8   2  14       33.29       16.76     14.56 o 
  -7   2  14       91.87       58.07     12.07 o 
  -6   2  14       84.90       77.71     15.35 o 
  -5   2  14      908.58      815.26     34.38 o 
  -4   2  14       25.47       24.90     11.59 o 
  -3   2  14      238.49      242.05     33.33 o 
  -2   2  14      331.95      344.37     21.05 o 
  -1   2  14       31.88       42.16     11.47 o 
   0   2  14      219.28      258.71     35.96 o 
   1   2  14       36.39       32.48     15.11 o 
  -9   3  14        0.87       -9.05      9.90 o 
  -8   3  14        0.61       10.02     11.73 o 
  -7   3  14        2.55        4.67     11.16 o 
  -6   3  14       21.21       10.86     10.36 o 
  -5   3  14        3.07       -9.02      9.02 o 
  -4   3  14       11.51        6.78     10.33 o 
  -3   3  14        0.30       -8.90      8.90 o 
  -2   3  14        3.90       -5.75     10.33 o 
  -1   3  14        0.51       -4.28      8.74 o 
   0   3  14        0.05        3.51     18.42 o 
   1   3  14       47.62       47.18     15.47 o 
  -9   4  14       14.54       27.21     13.45 o 
  -8   4  14        4.35      -10.84     10.84 o 
  -7   4  14      416.09      451.71     31.01 o 
  -6   4  14       12.78       23.95     11.99 o 
  -5   4  14      350.37      299.26     32.45 o 
  -4   4  14      198.13      165.28     19.10 o 
  -3   4  14      377.62      346.25     25.40 o 
  -2   4  14      102.21       97.44     16.22 o 
  -1   4  14       27.55       24.59     10.30 o 
   0   4  14      203.42      253.45     36.83 o 
   1   4  14       45.56       21.92     21.05 o 
  -9   5  14       12.32       16.66     13.70 o 
  -8   5  14        4.19        2.91     11.35 o 
  -7   5  14        4.69        1.47     10.87 o 
  -6   5  14       14.23        0.02     10.87 o 
  -5   5  14       71.67       87.57     15.80 o 
  -4   5  14       23.81        6.95     14.47 o 
  -3   5  14       93.76      121.84     17.07 o 
  -2   5  14      123.91       98.37     15.80 o 
  -1   5  14       45.58       39.99     11.33 o 
   0   5  14        5.37        0.88     18.42 o 
   1   5  14       47.06       47.36     23.68 o 
  -8   6  14       97.95       72.47     16.98 o 
  -7   6  14      171.07      198.98     23.24 o 
  -6   6  14        0.09        0.31     11.36 o 
  -5   6  14      239.88      251.28     23.54 o 
  -4   6  14       79.19      109.21     19.29 o 
  -3   6  14      359.55      403.98     28.21 o 
  -2   6  14        1.36       -7.81      9.41 o 
  -1   6  14      103.35      137.36     15.43 o 
   0   6  14      214.08      228.89     35.96 o 
   1   6  14        3.04       -8.77     19.29 o 
  -8   7  14       87.40       68.15     17.07 o 
  -7   7  14       23.37       25.65     12.61 o 
  -6   7  14        2.91       -4.81     11.52 o 
  -5   7  14       67.54       86.37     16.71 o 
  -4   7  14       51.11       46.48     14.26 o 
  -3   7  14       16.12       16.90     11.99 o 
  -2   7  14      206.51      180.30     20.46 o 
  -1   7  14        5.09       -2.29      9.67 o 
   0   7  14       31.51       33.33     21.92 o 
  -8   8  14      114.98      104.69     18.96 o 
  -7   8  14       21.94       26.02     13.24 o 
  -6   8  14       16.71        7.21     17.10 o 
  -5   8  14      484.45      506.97     49.55 o 
  -4   8  14        0.25       -2.93     11.84 o 
  -3   8  14       63.61       49.87     16.22 o 
  -2   8  14      141.52      160.43     19.98 o 
  -1   8  14       70.97       46.37     12.23 o 
   0   8  14       81.46       80.68     26.31 o 
  -7   9  14        0.10       -7.44     12.17 o 
  -6   9  14        8.30       -2.42     10.87 o 
  -5   9  14       37.21       40.47     15.11 o 
  -4   9  14      125.63      146.76     19.81 o 
  -3   9  14        3.82        2.46     14.03 o 
  -2   9  14       65.15       32.01     24.99 o 
  -1   9  14       12.32       18.02     12.72 o 
   0   9  14       22.60       45.60     23.68 o 
  -7  10  14      100.30       68.23     17.07 o 
  -6  10  14        1.19        0.13     12.22 o 
  -5  10  14      222.30      223.83     28.06 o 
  -4  10  14       37.80       42.97     21.92 o 
  -3  10  14      142.47      171.38     21.08 o 
  -2  10  14      166.09      138.01     27.19 o 
  -1  10  14       12.09       17.21     11.06 o 
  -6  11  14       60.21       71.28     17.98 o 
  -5  11  14       99.30      137.03     20.44 o 
  -4  11  14      213.63      204.78     23.20 o 
  -3  11  14        0.20       -6.31     11.99 o 
  -2  11  14       31.42       17.16     13.15 o 
  -5  12  14      129.57      183.36     22.32 o 
  -4  12  14        3.04       -9.89     12.36 o 
  -3  12  14      152.25      155.17     21.60 o 
  -8   1  15      102.86      144.97     29.82 o 
  -7   1  15       12.70       10.94     14.22 o 
  -6   1  15      256.11      274.97     60.51 o 
  -5   1  15      263.17      230.10     29.38 o 
  -4   1  15       28.47       83.77     17.95 o 
  -3   1  15      132.40      143.40     20.77 o 
  -2   1  15       52.96       27.58     15.11 o 
  -1   1  15      505.16      622.66     47.36 o 
   0   1  15       75.04       26.31     21.92 o 
  -8   2  15        4.85      -12.61     12.61 o 
  -7   2  15       89.34      124.10     33.76 o 
  -6   2  15      552.55      468.16     26.96 o 
  -5   2  15      323.90      238.24     19.71 o 
  -4   2  15       56.35       50.83     12.70 o 
  -3   2  15        6.85       12.47     15.79 o 
  -2   2  15       44.90       30.84     15.11 o 
  -1   2  15        8.80       -0.88     18.42 o 
   0   2  15       71.48      104.36     28.06 o 
  -8   3  15      135.92      126.50     16.16 o 
  -7   3  15       17.22       13.45     12.98 o 
  -6   3  15      946.16      943.20     39.37 o 
  -5   3  15      112.61       61.41     15.59 o 
  -4   3  15       60.46       64.25     14.84 o 
  -3   3  15      182.53      187.29     21.60 o 
  -2   3  15      169.59      166.19     19.98 o 
  -1   3  15       52.24       76.30     25.43 o 
  -8   4  15        0.81       -7.51     12.61 o 
  -7   4  15      218.17      198.62     22.84 o 
  -6   4  15       86.71       43.60     14.73 o 
  -5   4  15        3.42        6.22     12.17 o 
  -4   4  15       10.35        6.79     12.85 o 
  -3   4  15        0.11       -5.36     14.03 o 
  -2   4  15        0.86       -5.76     11.16 o 
  -1   4  15       35.51       60.51     23.68 o 
  -7   5  15        5.26        9.98     11.99 o 
  -6   5  15       91.58      157.40     52.18 o 
  -5   5  15      128.12      131.29     19.58 o 
  -4   5  15      421.24      422.88     30.07 o 
  -3   5  15        0.86       -2.54     11.59 o 
  -2   5  15      192.44      201.70     23.24 o 
  -1   5  15       42.40       78.93     26.31 o 
  -7   6  15       46.85       47.00     14.96 o 
  -6   6  15       17.85        8.67     13.27 o 
  -5   6  15       29.32       19.35     13.24 o 
  -4   6  15       19.35       17.75     13.45 o 
  -3   6  15       81.98       55.04     15.17 o 
  -2   6  15       12.36       18.72     13.24 o 
  -1   6  15        3.78       16.66     21.05 o 
  -7   7  15        9.01       10.87     14.91 o 
  -6   7  15      171.01      168.55     22.48 o 
  -5   7  15        7.96       20.85     15.35 o 
  -4   7  15      157.06      173.14     29.38 o 
  -3   7  15        6.11        1.66     12.28 o 
  -2   7  15       98.61       92.61     17.07 o 
  -6   8  15       28.73       32.54     14.96 o 
  -5   8  15       55.14       57.15     16.35 o 
  -4   8  15       10.20        9.43     13.60 o 
  -3   8  15        0.35       -4.72     11.95 o 
  -2   8  15        1.83        4.01     12.63 o 
  -5   9  15       16.42       21.12     14.73 o 
  -4   9  15      191.04      224.83     24.16 o 
  -3   9  15      116.07      130.93     34.64 o 
  -6   0  16       12.58       -8.77     21.92 o 
  -5   0  16       71.33       64.90     26.31 o 
  -4   0  16        8.07        2.63     22.80 o 
  -3   0  16      208.67      249.94     36.83 o 
  -6   1  16       60.06       19.62     15.80 o 
  -5   1  16       23.57        1.46     14.73 o 
  -4   1  16       17.77        4.06     19.73 o 
  -3   1  16        2.34       -1.75     15.50 o 
  -5   2  16       18.41       13.30     17.10 o 
  -4   2  16       36.83       21.50     23.24 o 
  -3   2  16      185.15      173.29     23.25 o 
  -5   3  16       32.62       45.49     13.31 o 
  -4   3  16       54.13       28.19     13.25 o 
                                                 
